# Supplementary material for: GWAS and RNA-seq reveal novel loci and genes of low-nitrogen tolerance in cucumber (Cucumis sativus L.)
Source: Front Plant Sci. 2025 Jun 6;16:1602360. doi: 10.3389/fpls.2025.1602360 (PMC12179223; doi:10.3389/fpls.2025.1602360)
Supplement: Supplementary file 2 [file DataSheet2.xlsx]

## Sheet: Table S1
Supplementary Table 1 Concentrations of elements of the different nutrient solutions.
	nitrogen treatments
	LN	NN
pH	5.80~6.00
Ca2+ (mmol·L-1)	3.5	3.5
NH4+ (mmol·L-1)	1	1
K+ (mmol·L-1)	6	6
NO3- (mmol·L-1)	2.5	13
PO43- (mmol·L-1)	1	1
SO42- (mmol·L-1)	5	2
H+ (mmol·L-1)	2	2
Mg2+ (mmol·L-1)	2	2
Cl- (mmol·L-1)	4.5	0

## Sheet: Table S2
Supplementary Table 2 Genes linked to Main-effect QTNs with the traits of RN_PH, RN_SPAD and RN_SDW detected in 107 cucumber accessions.
Traits	Gene_ID	Chromosome	Marker_Position (bp)	Gene_position	Gene_position	ChineseLong_v3_gene_description
RN_PH	CsaV3_2G006670	chr2	3290785	3265809	3269254	Serine/threonine-protein phosphatase
RN_PH	CsaV3_2G006680	chr2	3290785	3270149	3273879	Folate_rec domain-containing protein
RN_PH	CsaV3_2G006690	chr2	3290785	3276172	3278654	dormancy-associated protein homolog 3 isoform X2
RN_PH	CsaV3_2G006700	chr2	3290785	3287218	3288686	acetylajmalan esterase-like
RN_PH	CsaV3_2G006710	chr2	3290785	3291530	3299406	GDSL esterase/lipase At5g03980-like
RN_PH	CsaV3_2G006720	chr2	3290785	3300396	3304927	26S proteasome regulatory subunit 6A homolog
RN_PH	CsaV3_2G006730	chr2	3290785	3306480	3313479	heparan-alpha-glucosaminide N-acetyltransferase
RN_PH	CsaV3_2G006740	chr2	3290785	3314900	3319421	F-actin-capping protein subunit alpha
RN_PH	CsaV3_2G009380	chr2	5883232	5859042	5859230	Ulp1-like peptidase
RN_PH	CsaV3_2G009390	chr2	5883232	5862030	5870186	Protease Do-like 10
RN_PH	CsaV3_2G009400	chr2	5883232	5871723	5889093	stromal processing peptidase, chloroplastic-like
RN_PH	CsaV3_2G009410	chr2	5883232	5897606	5902844	Endoglucanase
RN_PH	CsaV3_2G009420	chr2	5883232	5904196	5912727	Beta-hexosaminidase
RN_PH	CsaV3_6G024100	chr6	16006807	15980209	15983647	UDP-glucuronate decarboxylase
RN_PH	CsaV3_6G024110	chr6	16006807	15984841	15991415	3-hydroxyacyl-CoA dehydrogenase
RN_PH	CsaV3_6G024120	chr6	16006807	15994339	15994575	Unknown protein
RN_PH	CsaV3_6G024130	chr6	16006807	15994740	15995042	Complex1_49kDa domain-containing protein
RN_PH	CsaV3_6G024140	chr6	16006807	15995136	15995479	NADH dehydrogenase [ubiquinone] iron-sulfur protein 2
RN_PH	CsaV3_6G024150	chr6	16006807	15996084	15996278	NADH dehydrogenase subunit 7
RN_PH	CsaV3_6G024160	chr6	16006807	15996458	15996667	NADH dehydrogenase (Ubiquinone) Fe-S protein 2
RN_PH	CsaV3_6G024170	chr6	16006807	15997774	15998115	NADH dehydrogenase subunit 7
RN_PH	CsaV3_6G024180	chr6	16006807	15998121	15998579	NADH dehydrogenase subunit 7
RN_PH	CsaV3_6G024190	chr6	16006807	15999350	16000367	NAD(P)H dehydrogenase subunit H
RN_PH	CsaV3_6G024200	chr6	16006807	16000682	16000882	Cytochrome P450
RN_PH	CsaV3_6G025200	chr6	16006807	16016488	16016949	Unknown protein
RN_PH	CsaV3_6G025210	chr6	16006807	16017932	16018396	NADH dehydrogenase subunit 7
RN_PH	CsaV3_6G025220	chr6	16006807	16018573	16019299	NADH dehydrogenase subunit 7
RN_PH	CsaV3_6G025230	chr6	16006807	16019508	16020587	NADH dehydrogenase subunit 7
RN_PH	CsaV3_6G025240	chr6	16006807	16022036	16025343	3-hydroxyacyl-CoA dehydrogenase
RN_PH	CsaV3_6G025250	chr6	16006807	16028829	16029008	Unknown protein
RN_PH	CsaV3_6G025260	chr6	16006807	16029173	16029361	NADH dehydrogenase subunit 7
RN_PH	CsaV3_6G025270	chr6	16006807	16030517	16030711	NADH dehydrogenase subunit 7
RN_PH	CsaV3_6G025280	chr6	16006807	16030761	16031222	Unknown protein
RN_PH	CsaV3_1G029610	chr1	16415768	16400771	16401198	Unknown protein
RN_PH	CsaV3_1G029620	chr1	16415768	16402412	16407805	26S proteasome regulatory subunit 8 homolog A
RN_PH	CsaV3_1G029630	chr1	16415768	16410662	16414166	Zinc finger, RING-CH-type
RN_PH	CsaV3_1G029640	chr1	16415768	16410669	16411066	Unknown protein
RN_PH	CsaV3_1G029650	chr1	16415768	16418603	16424385	Potassium channel AKT1
RN_PH	CsaV3_7G026870	chr7	16520481	16493842	16501092	Protein of unknown function, DUF538
RN_PH	CsaV3_7G026880	chr7	16520481	16512951	16513996	AAI domain-containing protein
RN_PH	CsaV3_7G026890	chr7	16520481	16522042	16524245	AvrRpt-cleavage domain-containing protein
RN_PH	CsaV3_7G026900	chr7	16520481	16529017	16545735	AUGMIN subunit 3
RN_PH	CsaV3_3G021550	chr3	18577433	18575375	18575741	Unknown protein
RN_PH	CsaV3_3G021560	chr3	18577433	18576955	18577611	Calcium-binding EF-hand family protein
RN_PH	CsaV3_3G021570	chr3	18577433	18582347	18593851	double-stranded RNA-binding protein 4-like isoform X3
RN_PH	CsaV3_3G021580	chr3	18577433	18586463	18588201	DRBM domain-containing protein
RN_PH	CsaV3_3G021590	chr3	18577433	18597603	18603508	pfkB-like carbohydrate kinase family protein
RN_PH	CsaV3_6G038660	chr6	22118892	22087635	22100087	Replication factor C subunit 1
RN_PH	CsaV3_6G038670	chr6	22118892	22102283	22106679	dr1-associated corepressor-like
RN_PH	CsaV3_6G038680	chr6	22118892	22111294	22143874	protein DGS1, mitochondrial
RN_PH	CsaV3_4G031940	chr4	22511107	22487087	22498551	Protein VACUOLELESS1
RN_PH	CsaV3_4G031950	chr4	22511107	22496730	22502452	3-hydroxyisobutyryl-CoA hydrolase-like protein 5
RN_PH	CsaV3_4G031960	chr4	22511107	22503159	22505626	60S ribosomal protein L18a
RN_PH	CsaV3_4G031970	chr4	22511107	22506947	22509754	aspartyl protease family protein 2
RN_PH	CsaV3_4G031980	chr4	22511107	22519782	22521200	40S ribosomal protein S15a
RN_PH	CsaV3_4G031990	chr4	22511107	22523731	22532796	Ribosomal RNA small subunit methyltransferase F
RN_PH	CsaV3_4G032000	chr4	22511107	22533545	22537121	4-hydroxyphenylpyruvate dioxygenase
RN_PH	CsaV3_1G046160	chr1	32007565	31983442	31983682	Unknown protein
RN_PH	CsaV3_1G046170	chr1	32007565	31984020	31986743	TATA box-binding protein associated factor RNA polymerase I subunit C
RN_PH	CsaV3_1G046180	chr1	32007565	31987965	31990558	Pentatricopeptide repeat-containing protein
RN_PH	CsaV3_1G046190	chr1	32007565	31999028	32003498	Exostosin domain-containing protein
RN_PH	CsaV3_1G046200	chr1	32007565	32009068	32009728	ULP_PROTEASE domain-containing protein
RN_PH	CsaV3_1G046210	chr1	32007565	32010577	32016328	14 kDa zinc-binding protein-like
RN_PH	CsaV3_1G046220	chr1	32007565	32015739	32018831	Sulfiredoxin
RN_PH	CsaV3_1G046230	chr1	32007565	32021521	32057301	protein NAP1
RN_SDW	CsaV3_1G000200	chr1	168148	137679	146865	Serine C-palmitoyltransferase
RN_SDW	CsaV3_1G000220	chr1	168148	148053	149750	CASP-like protein
RN_SDW	CsaV3_1G000230	chr1	168148	152752	156335	E2 ubiquitin-conjugating enzyme
RN_SDW	CsaV3_1G000240	chr1	168148	157881	166502	DNA binding,ATP binding, putative isoform 1
RN_SDW	CsaV3_1G000250	chr1	168148	159528	165870	ABC transporter F family member 4-like
RN_SDW	CsaV3_1G000260	chr1	168148	167203	169155	NAC domain-containing protein
RN_SDW	CsaV3_1G000270	chr1	168148	169774	172053	Exosome complex component RRP4-like protein
RN_SDW	CsaV3_1G000280	chr1	168148	180489	180640	Exosome complex component RRP4-like protein
RN_SDW	CsaV3_1G000290	chr1	168148	180793	182032	Mitochondrial import inner membrane translocase subunit
RN_SDW	CsaV3_1G000300	chr1	168148	184264	186169	Bidirectional sugar transporter SWEET
RN_SDW	CsaV3_1G000310	chr1	168148	190592	192566	Bidirectional sugar transporter SWEET
RN_SDW	CsaV3_6G000920	chr6	629445	604673	617688	golgin candidate 4 isoform X1
RN_SDW	CsaV3_6G000930	chr6	629445	619820	623089	Delta(8)-fatty-acid desaturase
RN_SDW	CsaV3_6G000940	chr6	629445	632526	633130	Unknown protein
RN_SDW	CsaV3_6G000950	chr6	629445	633379	637486	Glycosyltransferase
RN_SDW	CsaV3_6G000960	chr6	629445	641635	651396	Glycos_transf_1 domain-containing protein
RN_SDW	CsaV3_6G000970	chr6	629445	652003	655851	BAG family molecular chaperone regulator 6
RN_SDW	CsaV3_2G007390	chr2	3766888	3740470	3742301	Myb transcription factor
RN_SDW	CsaV3_2G007400	chr2	3766888	3746712	3750128	protein NRT1/ PTR FAMILY 4.5-like
RN_SDW	CsaV3_2G007410	chr2	3766888	3757460	3760766	Germin-like protein
RN_SDW	CsaV3_2G007420	chr2	3766888	3758848	3759035	Unknown protein
RN_SDW	CsaV3_2G007430	chr2	3766888	3761520	3766581	Loricrin
RN_SDW	CsaV3_2G007440	chr2	3766888	3769240	3770022	SHSP domain-containing protein
RN_SDW	CsaV3_2G007450	chr2	3766888	3771023	3782764	transmembrane protein 184A-like
RN_SDW	CsaV3_2G007460	chr2	3766888	3788087	3797331	Ubiquitin carboxyl-terminal hydrolase
RN_SDW	CsaV3_5G010470	chr5	6401534	6402429	6403178	LOB domain-containing protein
RN_SDW	CsaV3_5G010480	chr5	6401534	6424757	6425353	Mannosyl-glycoprotein endo-beta-N-acetylglucosaminidase
RN_SDW	CsaV3_4G009920	chr4	7698702	7678196	7681904	biogenesis of lysosome-related organelles complex 1 subunit 2
RN_SDW	CsaV3_4G009930	chr4	7698702	7690369	7712240	FHA domain-containing protein
RN_SDW	CsaV3_4G009940	chr4	7698702	7714831	7715613	Unknown protein
RN_SDW	CsaV3_1G015350	chr1	10945932	10921883	10926110	subtilisin-like protease SBT5.4
RN_SDW	CsaV3_1G015360	chr1	10945932	10930012	10933559	(1->3)-beta-glucan endohydrolase
RN_SDW	CsaV3_1G015370	chr1	10945932	10935587	10935965	Unknown protein
RN_SDW	CsaV3_1G015380	chr1	10945932	10937585	10940441	Pentatricopeptide repeat-containing protein
RN_SDW	CsaV3_1G015390	chr1	10945932	10940977	10955068	Ras-related protein Rab-2A
RN_SDW	CsaV3_1G015400	chr1	10945932	10942865	10943164	Unknown protein
RN_SDW	CsaV3_1G015410	chr1	10945932	10959548	10959770	Unknown protein
RN_SDW	CsaV3_1G015420	chr1	10945932	10960438	10960599	Reverse transcriptase domain-containing protein
RN_SDW	CsaV3_1G015430	chr1	10945932	10968735	10969378	S locus-related glycoprotein 1 binding pollen coat
RN_SDW	CsaV3_3G017910	chr3	13592728	13571172	13571454	Unknown protein
RN_SDW	CsaV3_3G017920	chr3	13592728	13573415	13577430	Flavin-containing monooxygenase
RN_SDW	CsaV3_3G017930	chr3	13592728	13604311	13604556	Unknown protein
RN_SDW	CsaV3_2G017760	chr2	14775702	14764150	14767009	WRKY protein
RN_SDW	CsaV3_2G017770	chr2	14775702	14778391	14778950	Unknown protein
RN_SDW	CsaV3_2G017780	chr2	14775702	14782605	14792443	Shikimate dehydrogenase
RN_SDW	CsaV3_2G017790	chr2	14775702	14783420	14783929	Unknown protein
RN_SDW	CsaV3_2G017800	chr2	14775702	14797163	14798720	Root meristem growth factor 9-like protein
RN_SDW	CsaV3_2G031470	chr2	20735683	20708622	20713056	flowering-promoting factor 1-like
RN_SDW	CsaV3_2G031480	chr2	20735683	20721723	20723174	fasciclin-like arabinogalactan protein 14
RN_SDW	CsaV3_2G031490	chr2	20735683	20724168	20729880	Selenoprotein H
RN_SDW	CsaV3_2G031500	chr2	20735683	20731210	20735980	Endonuclease V isoform X1
RN_SDW	CsaV3_2G031510	chr2	20735683	20737244	20741451	Core-2/I-branching beta-1,6-N-acetylglucosaminyltransferase family protein
RN_SDW	CsaV3_2G031520	chr2	20735683	20741461	20742597	Unknown protein
RN_SDW	CsaV3_2G031530	chr2	20735683	20748906	20754037	Pentatricopeptide repeat-containing protein
RN_SDW	CsaV3_2G031540	chr2	20735683	20756050	20769936	Ubiquitinyl hydrolase 1
RN_SDW	CsaV3_7G033000	chr7	20814109	20787018	20792044	DNA-repair protein XRCC1 isoform X2
RN_SDW	CsaV3_7G033010	chr7	20814109	20792429	20798503	centromere protein C-like isoform X1
RN_SDW	CsaV3_7G033020	chr7	20814109	20798979	20802833	Protein kinase domain-containing protein
RN_SDW	CsaV3_7G033030	chr7	20814109	20803241	20809249	protein MLN51 homolog isoform X1
RN_SDW	CsaV3_7G033040	chr7	20814109	20814325	20815161	thionin-like protein 2
RN_SDW	CsaV3_7G033050	chr7	20814109	20817886	20818068	thionin-like protein 2
RN_SDW	CsaV3_7G033060	chr7	20814109	20820033	20821220	thionin-like protein 2
RN_SDW	CsaV3_7G033070	chr7	20814109	20831789	20832958	Clathrin interactor EPSIN 2
RN_SDW	CsaV3_7G033080	chr7	20814109	20837509	20856767	Thionin-like protein 2
RN_SDW	CsaV3_1G036940	chr1	22876980	22858333	22859908	AB hydrolase-1 domain-containing protein
RN_SDW	CsaV3_1G036950	chr1	22876980	22865336	22870536	BAG family molecular chaperone regulator 3-like
RN_SDW	CsaV3_1G036960	chr1	22876980	22867190	22870403	outer dense fiber protein 2
RN_SDW	CsaV3_1G036970	chr1	22876980	22871811	22875527	Unknown protein
RN_SDW	CsaV3_1G036980	chr1	22876980	22880655	22883406	Protein kinase domain-containing protein
RN_SPAD	CsaV3_5G000530	chr5	282691	263057	266441	CCT domain-containing protein
RN_SPAD	CsaV3_5G000540	chr5	282691	268267	276714	LOW protein: zinc finger CCCH domain protein
RN_SPAD	CsaV3_5G000550	chr5	282691	278758	279547	Unknown protein
RN_SPAD	CsaV3_5G000560	chr5	282691	279658	280197	NADH-dependent glutamate synthase 1 isoform 1
RN_SPAD	CsaV3_5G000570	chr5	282691	282927	284633	Succinate dehydrogenase assembly factor 4, mitochondrial
RN_SPAD	CsaV3_5G000580	chr5	282691	286728	292487	Spermidine synthase
RN_SPAD	CsaV3_5G000590	chr5	282691	292711	299596	cyclic nucleotide gated channel 1
RN_SPAD	CsaV3_5G000600	chr5	282691	304014	304825	Unknown protein
RN_SPAD	CsaV3_4G000610	chr4	368948	338971	346524	Regulator of chromosome condensation (RCC1) family protein
RN_SPAD	CsaV3_4G000620	chr4	368948	345334	350177	Potassium transporter
RN_SPAD	CsaV3_4G000630	chr4	368948	353869	357494	F12P19.7, putative isoform 2
RN_SPAD	CsaV3_4G000640	chr4	368948	359159	361966	protein GAMETE EXPRESSED 1
RN_SPAD	CsaV3_4G000650	chr4	368948	362421	363122	Protein RALF-like 33
RN_SPAD	CsaV3_4G000660	chr4	368948	363609	369237	protein LOW PSII ACCUMULATION 1, chloroplastic
RN_SPAD	CsaV3_4G000670	chr4	368948	370314	372127	Fe2OG dioxygenase domain-containing protein
RN_SPAD	CsaV3_4G000680	chr4	368948	374767	379215	translocase of chloroplast 159, chloroplastic
RN_SPAD	CsaV3_4G000690	chr4	368948	384142	390025	Pentatricopeptide repeat-containing protein
RN_SPAD	CsaV3_4G000700	chr4	368948	387319	392364	WD repeat-containing protein 89 homolog
RN_SPAD	CsaV3_6G000670	chr6	465156	438796	443265	AT-rich interactive domain-containing protein 1-like
RN_SPAD	CsaV3_6G000680	chr6	465156	448921	451773	Protein DETOXIFICATION
RN_SPAD	CsaV3_6G000690	chr6	465156	452495	452716	Unknown protein
RN_SPAD	CsaV3_6G000700	chr6	465156	452893	454463	Pentatricopeptide repeat-containing protein
RN_SPAD	CsaV3_6G000710	chr6	465156	455578	462792	EGF-like domain-containing protein
RN_SPAD	CsaV3_6G000720	chr6	465156	468453	470354	WRC domain-containing protein
RN_SPAD	CsaV3_6G000730	chr6	465156	473104	475199	Pollen-specific leucine-rich repeat extensin-like protein 3
RN_SPAD	CsaV3_6G000740	chr6	465156	478360	480136	pollen-specific leucine-rich repeat extensin-like protein 3
RN_SPAD	CsaV3_6G000750	chr6	465156	480204	481079	Leucine-rich repeat family protein
RN_SPAD	CsaV3_6G000760	chr6	465156	488593	490687	Pollen-specific leucine-rich repeat extensin-like protein 3
RN_SPAD	CsaV3_3G008160	chr3	7043407	7014590	7019080	rhodanese-like domain-containing protein 4, chloroplastic
RN_SPAD	CsaV3_3G008170	chr3	7043407	7021640	7024904	WRKY domain-containing protein
RN_SPAD	CsaV3_3G008180	chr3	7043407	7025213	7028325	3Beta_HSD domain-containing protein
RN_SPAD	CsaV3_3G008190	chr3	7043407	7028819	7034546	3Beta_HSD domain-containing protein
RN_SPAD	CsaV3_3G008200	chr3	7043407	7035374	7037108	Epimerase domain-containing protein
RN_SPAD	CsaV3_3G008210	chr3	7043407	7039143	7039772	Unknown protein
RN_SPAD	CsaV3_3G008220	chr3	7043407	7039817	7041262	Glycosyltransferase
RN_SPAD	CsaV3_3G008230	chr3	7043407	7043991	7046281	Glycosyltransferase
RN_SPAD	CsaV3_3G008240	chr3	7043407	7047854	7052338	zinc_ribbon_12 domain-containing protein
RN_SPAD	CsaV3_3G008250	chr3	7043407	7057589	7058136	Glycosyltransferase family 28 protein
RN_SPAD	CsaV3_3G008260	chr3	7043407	7059537	7059852	Unknown protein
RN_SPAD	CsaV3_3G008270	chr3	7043407	7060010	7064110	jasmonic acid-amido synthetase JAR1
RN_SPAD	CsaV3_3G008280	chr3	7043407	7063769	7064026	Unknown protein
RN_SPAD	CsaV3_2G010320	chr2	7271089	7285623	7289916	AP2-like ethylene-responsive transcription factor AIL1
RN_SPAD	CsaV3_2G013230	chr2	10844805	10824963	10827030	Auxin-responsive protein
RN_SPAD	CsaV3_2G013240	chr2	10844805	10840551	10857023	acylamino-acid-releasing enzyme
RN_SPAD	CsaV3_3G020610	chr3	16729016	16704857	16721184	Alpha-1,3-glucosyltransferase
RN_SPAD	CsaV3_3G020620	chr3	16729016	16712259	16713530	Phosphatidylserine decarboxylase proenzyme 2
RN_SPAD	CsaV3_3G020630	chr3	16729016	16713909	16714863	Unknown protein
RN_SPAD	CsaV3_7G035350	chr7	22371357	22345136	22354339	Protein of unknown function (DUF1677)
RN_SPAD	CsaV3_7G035360	chr7	22371357	22348577	22349720	Actin-related protein 8-like
RN_SPAD	CsaV3_7G035370	chr7	22371357	22353569	22361965	homeobox-leucine zipper protein ATHB-15
RN_SPAD	CsaV3_7G035380	chr7	22371357	22365580	22368930	Protein transport protein SEC13
RN_SPAD	CsaV3_7G035390	chr7	22371357	22371588	22373765	GATA transcription factor
RN_SPAD	CsaV3_7G035400	chr7	22371357	22378248	22379258	Mannose-6-phosphate isomerase
RN_SPAD	CsaV3_7G035410	chr7	22371357	22380485	22383981	Nuclear pore complex protein NUP35
RN_SPAD	CsaV3_7G035420	chr7	22371357	22384296	22387717	CASP-like protein
RN_SPAD	CsaV3_7G035430	chr7	22371357	22392891	22431820	DNA-directed RNA polymerase subunit beta
RN_SPAD	CsaV3_5G028570	chr5	23719438	23691822	23695867	RING-type E3 ubiquitin transferase
RN_SPAD	CsaV3_5G028580	chr5	23719438	23696711	23697148	Calcium-binding EF-hand family protein
RN_SPAD	CsaV3_5G028590	chr5	23719438	23698919	23700429	chaperone protein DnaJ isoform X2
RN_SPAD	CsaV3_5G028600	chr5	23719438	23705017	23707251	extensin-like
RN_SPAD	CsaV3_5G028610	chr5	23719438	23718227	23718890	proline-rich receptor-like protein kinase PERK8
RN_SPAD	CsaV3_5G028620	chr5	23719438	23739663	23744519	Auxin efflux carrier component

## Sheet: Table S3
Supplementary Table 3 Quality statistics of mapping with the reference genome for RNA-Seq.
Samples	Raw_reads	Clean_reads	Clean bases (G)	Unique Mapped reads	Q30 (%)	GC content (%)
F027_NN_10d_1	48898670	47965630	7.19	40340440 (84.10%)	97.28	44
F027_NN_10d_2	41305988	40482812	6.07	34103611 (84.24%)	97.67	44
F027_NN_10d_3	34843888	34172690	5.13	28805965 (84.30%)	97.43	44
F027_LN_10d_1	41258678	40331824	6.05	33838677 (83.90%)	97.64	44
F027_LN_10d_2	43649872	42676046	6.4	36068186 (84.52%)	97.43	44
F027_LN_10d_3	46508272	45564688	6.83	38118396 (83.66%)	97.5	44
F005_NN_10d_1	45389600	44330766	6.65	37496707 (84.58%)	98.02	44
F005_NN_10d_2	34614884	33825242	5.07	28868271 (85.35%)	98.2	43.5
F005_NN_10d_3	41638164	40714340	6.11	34518153 (84.78%)	97.98	43.5
F005_LN_10d_1	44466024	43558540	6.53	31998260 (73.46%)	98.05	45
F005_LN_10d_2	52898406	51728598	7.76	43176087 (83.47%)	97.59	43
F005_LN_10d_3	50834074	49197062	7.38	40334905 (81.99%)	97.59	42.5

## Sheet: Table S4
Supplementary Table 4 Functional Annotation of DEGs in F005 under LN vs. NN.
gene_id	foldChange	log2FoldChange	pval	up_down	Description
CsaV3_1G000140	0.457064	-1.12953	0.00429208	down	PREDICTED: uncharacterized protein LOC101207574 isoform X1 [Cucumis sativus]
CsaV3_1G000150	3.37428	1.75458	0.000859676	up	hypothetical protein Csa_1G000650 [Cucumis sativus]
CsaV3_1G000200	2.38585	1.2545	0.0285206	up	PREDICTED: long chain base biosynthesis protein 2a [Cucumis sativus]
CsaV3_1G000250	7.4043e-05	-13.7213	8.03604e-22	down	PREDICTED: uncharacterized protein LOC101220895 isoform X2 [Cucumis sativus]
CsaV3_1G000260	0.210005	-2.2515	0.00481539	down	hypothetical protein Csa_1G000770 [Cucumis sativus]
CsaV3_1G000440	0.314061	-1.67088	0.0150085	down	hypothetical protein Csa_1G001440 [Cucumis sativus]
CsaV3_1G000490	0.469507	-1.09078	0.018296	down	PREDICTED: non-specific phospholipase C6 [Cucumis sativus]
CsaV3_1G000570	2.07943	1.05619	0.0372539	up	PREDICTED: F-box protein At1g67340-like [Cucumis sativus]
CsaV3_1G000580	4.03611	2.01296	0.000307779	up	PREDICTED: nucleotide pyrophosphatase/phosphodiesterase-like [Cucumis sativus]
CsaV3_1G000600	23.901	4.579	8.35117e-07	up	PREDICTED: SNF1-related protein kinase regulatory subunit gamma-1 [Cucumis sativus]
CsaV3_1G000650	18.9934	4.24742	0.00760031	up	PREDICTED: putative calcium-binding protein CML19 [Cucumis sativus]
CsaV3_1G000660	3.74503	1.90498	0.00108293	up	PREDICTED: uncharacterized protein LOC101215740 isoform X2 [Cucumis sativus]
CsaV3_1G000670	3.13974	1.65064	0.0046698	up	hypothetical protein Csa_1G002130 [Cucumis sativus]
CsaV3_1G000710	5.20493	2.37988	2.90568e-05	up	PREDICTED: probable aspartyl aminopeptidase [Cucumis sativus]
CsaV3_1G000720	5.35237	2.42018	0.000366591	up	PREDICTED: mitochondrial pyruvate carrier 1-like [Cucumis sativus]
CsaV3_1G000780	2.58601	1.37073	0.0255641	up	PREDICTED: adenine/guanine permease AZG2 [Cucumis sativus]
CsaV3_1G000810	6.93837	2.7946	0.0239696	up	PREDICTED: radical S-adenosyl methionine domain-containing protein 1, mitochondrial [Cucumis sativus]
CsaV3_1G000860	3.9276	1.97365	0.000408684	up	PREDICTED: protein tipD [Cucumis sativus]
CsaV3_1G000960	5.86003	2.55091	1.9081e-05	up	PREDICTED: uncharacterized protein LOC101204692 [Cucumis sativus]
CsaV3_1G000970	2.4995	1.32164	0.0459962	up	PREDICTED: E3 ubiquitin-protein ligase RGLG2-like [Cucumis sativus]
CsaV3_1G000980	3.46479	1.79277	0.042725	up	PREDICTED: E3 ubiquitin-protein ligase RGLG2-like isoform X1 [Cucumis melo]
CsaV3_1G001000	5.34783	2.41895	0.000784792	up	PREDICTED: uncharacterized protein LOC101222072 [Cucumis sativus]
CsaV3_1G001050	7.05043	2.81771	0.00182391	up	PREDICTED: MATE efflux family protein DTX1 [Cucumis sativus]
CsaV3_1G001120	0.471108	-1.08587	0.0366954	down	PREDICTED: cytochrome P450 71A22-like [Cucumis sativus]
CsaV3_1G001180	11.4402	3.51604	1.37183e-06	up	PREDICTED: transcription factor MYB32-like [Cucumis sativus]
CsaV3_1G001250	0.45481	-1.13666	0.00546214	down	PREDICTED: tryptophan aminotransferase-related protein 2-like isoform X1 [Cucumis sativus]
CsaV3_1G001340	0.461668	-1.11507	0.00107151	down	PREDICTED: CRAL-TRIO domain-containing protein C3H8.02 isoform X1 [Cucumis sativus]
CsaV3_1G001470	2.87069	1.5214	0.00671957	up	PREDICTED: serine/threonine-protein kinase ATM isoform X1 [Cucumis sativus]
CsaV3_1G001490	8.76843	3.13232	3.06504e-05	up	PREDICTED: uncharacterized protein LOC105436369 [Cucumis sativus]
CsaV3_1G001630	12.1047	3.5975	0.0142958	up	hypothetical protein Csa_1G005550 [Cucumis sativus]
CsaV3_1G001640	11.13	3.47638	7.39416e-06	up	PREDICTED: probable alpha,alpha-trehalose-phosphate synthase [UDP-forming] 10 [Cucumis sativus]
CsaV3_1G001650	2.74622	1.45745	0.0137869	up	PREDICTED: uncharacterized protein LOC105435925 [Cucumis sativus]
CsaV3_1G001740	3.27784	1.71274	0.0152126	up	PREDICTED: LIM domain-containing protein WLIM1-like [Cucumis sativus]
CsaV3_1G001820	4.40944	2.1406	0.000780273	up	PREDICTED: uncharacterized protein LOC105436119 [Cucumis sativus]
CsaV3_1G001860	10.0788	3.33325	9.82345e-06	up	hypothetical protein Csa_1G006310 [Cucumis sativus]
CsaV3_1G001970	3.46578	1.79318	0.0282288	up	PREDICTED: uncharacterized protein LOC101215824 [Cucumis sativus]
CsaV3_1G002150	2.31369	1.21019	0.0228967	up	PREDICTED: isochorismate synthase 2, chloroplastic-like isoform X1 [Cucumis sativus]
CsaV3_1G002160	4.29437	2.10245	0.00128062	up	PREDICTED: hypersensitive-induced response protein 1 [Cucumis sativus]
CsaV3_1G002180	8.68366	3.1183	0.00451119	up	PREDICTED: probable WRKY transcription factor 61 isoform X1 [Cucumis sativus]
CsaV3_1G002200	6.7237	2.74926	0.000291051	up	PREDICTED: ABC transporter A family member 2 [Cucumis sativus]
CsaV3_1G002210	8.6435	3.11162	0.000113667	up	PREDICTED: ABC transporter A family member 7 [Cucumis sativus]
CsaV3_1G002280	5.29355	2.40424	0.000244307	up	PREDICTED: transcription factor TCP14 [Cucumis sativus]
CsaV3_1G002300	10.7862	3.43112	0.00215929	up	hypothetical protein Csa_1G009700 [Cucumis sativus]
CsaV3_1G002370	0.28631	-1.80435	0.00786144	down	PREDICTED: geranylgeranyl diphosphate reductase, chloroplastic [Cucumis sativus]
CsaV3_1G002410	0.350281	-1.51341	0.0231266	down	PREDICTED: chlorophyll a-b binding protein P4, chloroplastic [Cucumis sativus]
CsaV3_1G002520	3.0763	1.6212	0.00527315	up	PREDICTED: protein NEN1 [Cucumis sativus]
CsaV3_1G002540	3.56227	1.8328	0.000976178	up	PREDICTED: putative glycosyltransferase 5 [Cucumis sativus]
CsaV3_1G002570	0.183162	-2.44881	7.51348e-05	down	PREDICTED: probable receptor-like protein kinase At5g61350 [Cucumis sativus]
CsaV3_1G002610	3.33896	1.7394	0.00030419	up	hypothetical protein Csa_1G011480 [Cucumis sativus]
CsaV3_1G002640	8.36513	3.06439	0.000130627	up	PREDICTED: probable LRR receptor-like serine/threonine-protein kinase At1g74360 [Cucumis sativus]
CsaV3_1G002700	2.00967	1.00696	0.0471349	up	PREDICTED: uncharacterized protein LOC101216553 [Cucumis sativus]
CsaV3_1G002750	5.92151	2.56596	0.000268481	up	PREDICTED: zinc finger protein ZAT1-like [Cucumis melo]
CsaV3_1G002880	3.36376	1.75008	0.0189601	up
CsaV3_1G002910	0.470925	-1.08643	0.0101613	down	PREDICTED: respiratory burst oxidase homolog protein F-like isoform X1 [Cucumis sativus]
CsaV3_1G003160	2.68684	1.42591	0.0082595	up	PREDICTED: uridine-cytidine kinase C isoform X1 [Cucumis sativus]
CsaV3_1G003310	2.29175	1.19645	0.0427656	up	PREDICTED: uncharacterized protein LOC101220579 [Cucumis sativus]
CsaV3_1G003380	5.34992	2.41952	1.10258e-05	up	PREDICTED: squamosa promoter-binding-like protein 6 [Cucumis sativus]
CsaV3_1G003390	5.92409	2.56659	0.0104132	up	PREDICTED: UDP-arabinopyranose mutase 1-like [Cucumis sativus]
CsaV3_1G003610	5.07393	2.3431	0.00264098	up	PREDICTED: transcription factor DICHOTOMA-like [Cucumis sativus]
CsaV3_1G003630	2.40111	1.2637	0.0252098	up	PREDICTED: DNA mismatch repair protein MSH2 [Cucumis sativus]
CsaV3_1G003640	9.79731	3.29239	6.13115e-06	up	PREDICTED: uncharacterized protein LOC101215825 [Cucumis sativus]
CsaV3_1G003730	0.298994	-1.74181	0.00655277	down	PREDICTED: protein ASPARTIC PROTEASE IN GUARD CELL 1-like [Cucumis sativus]
CsaV3_1G003790	3.42947	1.77799	0.00435725	up	PREDICTED: carbon catabolite repressor protein 4 homolog 5 [Cucumis sativus]
CsaV3_1G003810	3.71983	1.89524	0.002987	up	PREDICTED: LOB domain-containing protein 41-like [Cucumis sativus]
CsaV3_1G003910	0.20265	-2.30294	0.0454497	down	hypothetical protein Csa_1G024150 [Cucumis sativus]
CsaV3_1G003920	22.4644	4.48957	0.0221518	up	PREDICTED: myb-related protein 305-like [Cucumis sativus]
CsaV3_1G003970	24.0158	4.58591	0.00101219	up	PREDICTED: uncharacterized protein LOC101209845 [Cucumis sativus]
CsaV3_1G003980	17.4265	4.12321	1.03582e-05	up	PREDICTED: LEAF RUST 10 DISEASE-RESISTANCE LOCUS RECEPTOR-LIKE PROTEIN KINASE-like 1.2 isoform X1 [Cucumis melo]
CsaV3_1G004040	3.80101	1.92638	0.000123445	up	hypothetical protein Csa_1G024275 [Cucumis sativus]
CsaV3_1G004150	3.14675	1.65386	0.00798922	up	PREDICTED: probable glutathione S-transferase [Cucumis sativus]
CsaV3_1G004190	0.301366	-1.73041	0.00357437	down	PREDICTED: MATE efflux family protein 5-like [Cucumis sativus]
CsaV3_1G004250	5.73452	2.51967	5.37581e-05	up	PREDICTED: pentatricopeptide repeat-containing protein At4g02750 [Cucumis sativus]
CsaV3_1G004290	3.93244	1.97543	0.000728082	up	PREDICTED: probable calcium-binding protein CML27 [Cucumis sativus]
CsaV3_1G004720	17.1207	4.09767	3.15293e-06	up	uncharacterized protein LOC101207158 [Cucumis sativus]
CsaV3_1G004730	8.97151	3.16535	0.0245756	up	PREDICTED: cation/H(+) antiporter 15-like [Cucumis sativus]
CsaV3_1G004870	3.42999	1.7782	0.044936	up	PREDICTED: CASP-like protein 4D2 [Cucumis sativus]
CsaV3_1G005000	0.480916	-1.05614	0.00693776	down	PREDICTED: glutamate decarboxylase [Cucumis sativus]
CsaV3_1G005070	4.06877	2.02459	0.0295772	up	PREDICTED: uncharacterized protein LOC101216148 [Cucumis sativus]
CsaV3_1G005160	12.7962	3.67764	2.88918e-06	up	PREDICTED: uncharacterized protein At4g15970-like [Cucumis sativus]
CsaV3_1G005230	4.22157	2.07778	0.000745925	up	hypothetical protein Csa_1G032440 [Cucumis sativus]
CsaV3_1G005240	31.7383	4.98815	2.26809e-08	up	PREDICTED: BTB/POZ and TAZ domain-containing protein 1-like [Cucumis sativus]
CsaV3_1G005280	0.442527	-1.17616	0.00432627	down	PREDICTED: F-box/kelch-repeat protein At1g74510 [Cucumis sativus]
CsaV3_1G005300	2.72813	1.44791	0.00785113	up	PREDICTED: pectinesterase 3 [Cucumis sativus]
CsaV3_1G005440	2.97228	1.57157	0.0225046	up	PREDICTED: glutathione S-transferase U9-like [Cucumis sativus]
CsaV3_1G005460	2.59755	1.37715	0.0297431	up	PREDICTED: pentatricopeptide repeat-containing protein At1g74630 [Cucumis sativus]
CsaV3_1G005540	3.8954	1.96177	0.000603543	up	PREDICTED: cyclic dof factor 3-like [Cucumis sativus]
CsaV3_1G005550	6.78957	2.76332	0.00158741	up	PREDICTED: probable calcium-binding protein CML47 [Cucumis sativus]
CsaV3_1G005560	5.8574	2.55026	0.00587028	up	hypothetical protein Csa_1G033270 [Cucumis sativus]
CsaV3_1G005570	3.47706	1.79787	0.00188019	up	PREDICTED: putative lipoate-protein ligase A [Cucumis sativus]
CsaV3_1G005580	3.91529	1.96912	0.00102837	up	PREDICTED: MADS-box transcription factor 55 isoform X3 [Cucumis sativus]
CsaV3_1G005600	0.186437	-2.42324	3.23214e-07	down	PREDICTED: chlorophyll a-b binding protein P4, chloroplastic-like [Cucumis sativus]
CsaV3_1G005620	4.42681	2.14627	0.00188062	up	PREDICTED: thioredoxin-like 1-2, chloroplastic [Cucumis sativus]
CsaV3_1G005630	2.81293	1.49207	0.0089019	up	PREDICTED: uncharacterized endoplasmic reticulum membrane protein YGL010W [Cucumis sativus]
CsaV3_1G005640	2.7658	1.4677	0.0168769	up	PREDICTED: NAC domain-containing protein 100-like [Cucumis sativus]
CsaV3_1G005820	3.31754	1.73011	0.00388352	up	PREDICTED: SNAP25 homologous protein SNAP33 [Cucumis sativus]
CsaV3_1G005840	5.28649	2.40231	0.00532383	up	hypothetical protein Csa_1G039030 [Cucumis sativus]
CsaV3_1G005980	2.21429	1.14684	0.0284151	up	PREDICTED: glycine-rich RNA-binding protein 3, mitochondrial [Cucumis sativus]
CsaV3_1G006050	0.421827	-1.24528	0.0116936	down	PREDICTED: uncharacterized protein LOC101204037 [Cucumis sativus]
CsaV3_1G006130	0.402945	-1.31134	0.00810199	down	PREDICTED: ABC transporter B family member 25 [Cucumis sativus]
CsaV3_1G006250	5.31623	2.4104	0.000153309	up	PREDICTED: protein BREAKING OF ASYMMETRY IN THE STOMATAL LINEAGE [Cucumis sativus]
CsaV3_1G006260	3.84561	1.94321	0.000857628	up	PREDICTED: uncharacterized protein LOC101207962 isoform X2 [Cucumis sativus]
CsaV3_1G006370	0.47679	-1.06857	0.01137	down	PREDICTED: calcium sensing receptor, chloroplastic [Cucumis sativus]
CsaV3_1G006380	6.57936	2.71795	0.00017921	up	PREDICTED: putative phospholipid-transporting ATPase 9 [Cucumis sativus]
CsaV3_1G006390	5.35872	2.42189	0.000286623	up	PREDICTED: putative phospholipid-transporting ATPase 9 [Cucumis sativus]
CsaV3_1G006400	3.06516	1.61596	0.031771	up	PREDICTED: protein MIZU-KUSSEI 1-like [Cucumis sativus]
CsaV3_1G006460	3.46927	1.79463	0.00401071	up	PREDICTED: uncharacterized protein LOC101206357 [Cucumis sativus]
CsaV3_1G006550	3.01382	1.59159	0.0172132	up	PREDICTED: aspartic proteinase Asp1 [Cucumis sativus]
CsaV3_1G006570	6.04447	2.59562	0.00492717	up	PREDICTED: uncharacterized protein LOC105436376 [Cucumis sativus]
CsaV3_1G006580	12.0333	3.58896	3.01531e-06	up	hypothetical protein Csa_1G042280 [Cucumis sativus]
CsaV3_1G006590	10.3231	3.36781	0.000423381	up
CsaV3_1G006600	11.3439	3.50384	1.79847e-06	up	PREDICTED: ethylene-responsive transcription factor CRF3-like [Cucumis sativus]
CsaV3_1G006660	5.45556	2.44773	0.0010273	up	PREDICTED: transcription factor MYB108-like [Cucumis sativus]
CsaV3_1G006760	4.71057	2.2359	0.000801421	up	PREDICTED: uncharacterized protein LOC101215184 [Cucumis sativus]
CsaV3_1G006870	4.40703	2.13981	0.0044749	up	PREDICTED: probable serine/threonine-protein kinase At1g18390 [Cucumis sativus]
CsaV3_1G006880	3.31869	1.73061	0.0298198	up	PREDICTED: LEAF RUST 10 DISEASE-RESISTANCE LOCUS RECEPTOR-LIKE PROTEIN KINASE-like 1.2 isoform X2 [Cucumis melo]
CsaV3_1G006960	3.35688	1.74712	0.0114512	up	PREDICTED: uncharacterized protein LOC101216864 [Cucumis sativus]
CsaV3_1G006970	6.51324	2.70338	0.0083562	up	PREDICTED: uncharacterized protein LOC101217102 [Cucumis sativus]
CsaV3_1G007010	0.49332	-1.0194	0.0213957	down	PREDICTED: NAD(P)H-quinone oxidoreductase subunit T, chloroplastic isoform X1 [Cucumis sativus]
CsaV3_1G007060	2.68531	1.42509	0.0127022	up	PREDICTED: mitogen-activated protein kinase 9-like isoform X4 [Cucumis sativus]
CsaV3_1G007080	0.492882	-1.02068	0.00348557	down	PREDICTED: peptidyl-prolyl cis-trans isomerase FKBP17-2, chloroplastic [Cucumis sativus]
CsaV3_1G007130	0.325453	-1.61948	0.0186362	down	PREDICTED: tubulin beta chain [Cucumis sativus]
CsaV3_1G007230	41.8111	5.38581	0.000211811	up	PREDICTED: probable serine/threonine-protein kinase At1g54610 [Cucumis sativus]
CsaV3_1G007260	4.49854	2.16946	0.0005835	up	PREDICTED: protein TIFY 6B isoform X2 [Cucumis sativus]
CsaV3_1G007310	6.05537	2.59822	0.000268191	up	hypothetical protein Csa_1G042955 [Cucumis sativus]
CsaV3_1G007320	4.08454	2.03017	0.000650437	up	PREDICTED: NF-X1-type zinc finger protein NFXL1 [Cucumis sativus]
CsaV3_1G007340	11.7142	3.55019	4.13925e-06	up	PREDICTED: mitogen-activated protein kinase kinase 9 [Cucumis sativus]
CsaV3_1G007380	0.420572	-1.24958	0.0169594	down	PREDICTED: monoglyceride lipase [Cucumis sativus]
CsaV3_1G007560	4.22192	2.0779	0.00190518	up	PREDICTED: putative GEM-like protein 8 isoform X1 [Cucumis sativus]
CsaV3_1G007570	5.04657	2.3353	0.00374502	up	PREDICTED: miraculin-like [Cucumis sativus]
CsaV3_1G007600	0.407163	-1.29632	0.0385539	down	PREDICTED: uncharacterized protein LOC101207897 [Cucumis sativus]
CsaV3_1G007700	0.44514	-1.16767	0.00982098	down	PREDICTED: ABC transporter G family member 11 [Cucumis sativus]
CsaV3_1G007760	2.30256	1.20324	0.0446801	up	PREDICTED: zerumbone synthase-like [Cucumis sativus]
CsaV3_1G007870	7.52057	2.91084	0.00226013	up	PREDICTED: probable WRKY transcription factor 61 [Cucumis sativus]
CsaV3_1G007920	0.487361	-1.03694	0.022311	down	PREDICTED: uncharacterized protein LOC101214681 [Cucumis sativus]
CsaV3_1G007940	0.219299	-2.18903	0.000279087	down	PREDICTED: uncharacterized protein LOC105434855 [Cucumis sativus]
CsaV3_1G007950	0.494865	-1.01489	0.0208886	down	PREDICTED: LRR receptor-like serine/threonine-protein kinase FEI 2 [Cucumis sativus]
CsaV3_1G007960	0.0540553	-4.20942	1.24816e-05	down	PREDICTED: protein NRT1/ PTR FAMILY 2.8-like [Cucumis sativus]
CsaV3_1G008040	9.97654	3.31854	2.72706e-05	up	PREDICTED: probable mitochondrial chaperone BCS1-B [Cucumis sativus]
CsaV3_1G008050	4.74072	2.2451	0.00136155	up	PREDICTED: putative cell division cycle ATPase [Cucumis sativus]
CsaV3_1G008060	4.04212	2.01511	0.00163959	up	PREDICTED: probable beta-1,3-galactosyltransferase 19 [Cucumis sativus]
CsaV3_1G008070	2.62572	1.39271	0.0126378	up	PREDICTED: uncharacterized protein LOC101220241 [Cucumis sativus]
CsaV3_1G008100	2.768	1.46884	0.0321845	up	hypothetical protein Csa_1G045720 [Cucumis sativus]
CsaV3_1G008130	2.14248	1.09928	0.0453616	up	hypothetical protein Csa_1G045750 [Cucumis sativus]
CsaV3_1G008240	3.64176	1.86464	0.00158506	up	PREDICTED: U-box domain-containing protein 38-like [Cucumis sativus]
CsaV3_1G008340	4.53875	2.18229	0.000363906	up	PREDICTED: uncharacterized protein LOC105436380 [Cucumis sativus]
CsaV3_1G008380	5.55013	2.47252	0.000232163	up	PREDICTED: U-box domain-containing protein 19-like [Cucumis sativus]
CsaV3_1G008460	2.06593	1.04679	0.0403298	up	PREDICTED: uncharacterized protein LOC101222998 [Cucumis sativus]
CsaV3_1G008470	2.67122	1.4175	0.0430198	up	PREDICTED: probable inactive poly [ADP-ribose] polymerase SRO5 isoform X2 [Cucumis sativus]
CsaV3_1G008550	4.43856	2.15009	2.2393e-06	up	PREDICTED: boron transporter 1-like [Cucumis sativus]
CsaV3_1G008680	0.368212	-1.44139	0.00122353	down	PREDICTED: heme-binding protein 2-like [Cucumis melo]
CsaV3_1G008780	36.6719	5.1966	0.00246729	up	PREDICTED: transcription factor MYB86-like [Cucumis sativus]
CsaV3_1G008790	3.38898	1.76085	0.000795614	up	PREDICTED: uncharacterized protein LOC101205472 [Cucumis sativus]
CsaV3_1G008870	2.32708	1.21852	0.0225387	up	PREDICTED: probable serine/threonine-protein kinase WNK3 isoform X1 [Cucumis sativus]
CsaV3_1G008970	0.170993	-2.54799	0.00156948	down	PREDICTED: cytochrome P450 71A1-like [Cucumis sativus]
CsaV3_1G009050	5.70764	2.51289	0.00180674	up	PREDICTED: cytochrome P450 71A1-like [Cucumis sativus]
CsaV3_1G009060	12.8495	3.68364	0.000259964	up	PREDICTED: cytochrome P450 71A1-like [Cucumis melo]
CsaV3_1G009090	19.6289	4.29491	0.000890192	up	PREDICTED: cytochrome P450 71A1-like [Cucumis sativus]
CsaV3_1G009100	4.92031	2.29875	2.19117e-05	up	PREDICTED: cytochrome P450 71A1-like [Cucumis melo]
CsaV3_1G009380	3.59875	1.8475	0.0256027	up	PREDICTED: LOW QUALITY PROTEIN: vinorine synthase-like [Cucumis sativus]
CsaV3_1G009400	26.6253	4.73473	8.1115e-06	up	hypothetical protein Csa_1G050230 [Cucumis sativus]
CsaV3_1G009490	2.61009	1.3841	0.0278026	up	PREDICTED: uncharacterized protein At1g04910 [Cucumis sativus]
CsaV3_1G009520	4.20224	2.07116	0.00559666	up	PREDICTED: malate synthase, glyoxysomal [Cucumis sativus]
CsaV3_1G009530	4.1833	2.06464	0.000163473	up	PREDICTED: probable inactive leucine-rich repeat receptor-like protein kinase At3g03770 [Cucumis sativus]
CsaV3_1G009630	2.07023	1.04979	0.0442367	up	PREDICTED: exocyst complex component EXO70B1 [Cucumis sativus]
CsaV3_1G009700	3.25176	1.70122	0.0128572	up	PREDICTED: uncharacterized protein LOC101219770 [Cucumis sativus]
CsaV3_1G009780	4.21881	2.07684	2.54483e-05	up	hypothetical protein Csa_1G051620 [Cucumis sativus]
CsaV3_1G009830	6.45743	2.69096	0.00193328	up	PREDICTED: uncharacterized protein LOC101220090 [Cucumis sativus]
CsaV3_1G009840	2.88688	1.52951	0.0263906	up	PREDICTED: protein TAPETUM DETERMINANT 1 [Cucumis sativus]
CsaV3_1G009880	3.89023	1.95986	0.0182772	up	PREDICTED: transcription factor bHLH137 [Cucumis sativus]
CsaV3_1G009950	0.464876	-1.10508	0.0059977	down	PREDICTED: calnexin homolog [Cucumis sativus]
CsaV3_1G010120	2.28286	1.19084	0.0310097	up	PREDICTED: C-type lectin receptor-like tyrosine-protein kinase At1g52310 [Cucumis sativus]
CsaV3_1G010150	0.417913	-1.25873	0.0257686	down	hypothetical protein Csa_1G056990 [Cucumis sativus]
CsaV3_1G010260	4.72746	2.24106	0.00259477	up	PREDICTED: ankyrin repeat-containing protein At5g02620-like [Cucumis sativus]
CsaV3_1G010270	11.6437	3.54148	6.69709e-06	up	PREDICTED: uncharacterized protein LOC101215460 [Cucumis sativus]
CsaV3_1G010280	4.13712	2.04863	0.0006074	up	PREDICTED: ankyrin repeat-containing protein At3g12360-like [Cucumis sativus]
CsaV3_1G010300	12.7851	3.6764	1.11837e-06	up	PREDICTED: caffeoylshikimate esterase-like [Cucumis sativus]
CsaV3_1G010500	6.29889	2.6551	0.00558431	up	p55 [Cucumis sativus]
CsaV3_1G010620	0.497274	-1.00789	0.00716442	down	PREDICTED: aminomethyltransferase, mitochondrial [Cucumis sativus]
CsaV3_1G010700	3.48993	1.8032	0.00153714	up	PREDICTED: putative lactoylglutathione lyase [Cucumis sativus]
CsaV3_1G010750	0.452161	-1.14509	0.00432961	down	PREDICTED: ATP synthase gamma chain, chloroplastic [Cucumis sativus]
CsaV3_1G010860	8.80497	3.13832	2.03556e-05	up	PREDICTED: 15.4 kDa class V heat shock protein [Cucumis sativus]
CsaV3_1G010870	4.08636	2.03082	0.00567192	up	PREDICTED: abnormal spindle-like microcephaly-associated protein homolog isoform X1 [Cucumis sativus]
CsaV3_1G011020	3.41447	1.77166	0.00113746	up	PREDICTED: LOW QUALITY PROTEIN: polyubiquitin-like [Cucumis sativus]
CsaV3_1G011070	4.15303	2.05417	0.00110412	up	PREDICTED: probable pyruvate, phosphate dikinase regulatory protein, chloroplastic [Cucumis sativus]
CsaV3_1G011080	2.43408	1.28338	0.00930647	up	hypothetical protein Csa_1G064750 [Cucumis sativus]
CsaV3_1G011180	0.466714	-1.09939	0.0262781	down	PREDICTED: cysteine-rich receptor-like protein kinase 25 [Cucumis sativus]
CsaV3_1G011200	4.94436	2.30578	0.0372331	up	hypothetical protein Csa_1G064870 [Cucumis sativus]
CsaV3_1G011260	6.24565	2.64285	7.98477e-05	up	PREDICTED: uncharacterized protein LOC101208650 [Cucumis sativus]
CsaV3_1G011280	0.351127	-1.50993	0.0014297	down	PREDICTED: LOW QUALITY PROTEIN: cysteine-rich receptor-like protein kinase 29 [Cucumis sativus]
CsaV3_1G011300	0.494389	-1.01628	0.00828719	down	PREDICTED: transcription factor ILR3-like [Cucumis sativus]
CsaV3_1G011330	0.4257	-1.23209	0.00206832	down	PREDICTED: oxygen-evolving enhancer protein 3-2, chloroplastic [Cucumis sativus]
CsaV3_1G011370	2.64321	1.40229	0.0165647	up	PREDICTED: BTB/POZ domain-containing protein At3g22104-like [Cucumis sativus]
CsaV3_1G011480	0.255699	-1.96748	0.00633384	down	PREDICTED: G-type lectin S-receptor-like serine/threonine-protein kinase At1g11410 [Cucumis sativus]
CsaV3_1G011640	3.32774	1.73454	0.0377458	up	PREDICTED: LOW QUALITY PROTEIN: uncharacterized protein LOC101215697 [Cucumis sativus]
CsaV3_1G011650	4.4579	2.15636	0.000843081	up	PREDICTED: G-type lectin S-receptor-like serine/threonine-protein kinase At1g11330 [Cucumis sativus]
CsaV3_1G011740	2.95057	1.56099	0.0035403	up	PREDICTED: sugar carrier protein C [Cucumis sativus]
CsaV3_1G011780	5.07388	2.34309	0.00114928	up	PREDICTED: external alternative NAD(P)H-ubiquinone oxidoreductase B2, mitochondrial [Cucumis sativus]
CsaV3_1G011830	16.4917	4.04366	1.16452e-06	up	PREDICTED: uncharacterized protein LOC101205116 [Cucumis sativus]
CsaV3_1G012170	18.8899	4.23955	7.01492e-07	up	PREDICTED: CBS domain-containing protein CBSX5 [Cucumis sativus]
CsaV3_1G012180	4.53097	2.17982	0.00159583	up	PREDICTED: sphingolipid delta(4)-desaturase DES1-like [Cucumis sativus]
CsaV3_1G012290	2.34882	1.23193	0.0478806	up	PREDICTED: probable 2-carboxy-D-arabinitol-1-phosphatase [Cucumis sativus]
CsaV3_1G012330	5.02588	2.32938	0.00105795	up	PREDICTED: L-type lectin-domain containing receptor kinase VII.1 [Cucumis sativus]
CsaV3_1G012360	3.7516	1.90751	0.000297234	up	PREDICTED: serine/threonine-protein kinase HT1-like [Cucumis sativus]
CsaV3_1G012380	24.9268	4.63963	4.30614e-08	up	hypothetical protein Csa_1G074920 [Cucumis sativus]
CsaV3_1G012410	3.60452	1.84981	0.0134076	up	PREDICTED: late embryogenesis abundant protein, group 3-like [Cucumis sativus]
CsaV3_1G012490	11.5958	3.53553	0.00144348	up	PREDICTED: ethylene-responsive transcription factor 12 [Cucumis sativus]
CsaV3_1G012520	4.84504	2.27651	0.00145753	up	PREDICTED: ethylene-responsive transcription factor 11 [Cucumis sativus]
CsaV3_1G012550	2.85245	1.5122	0.00413743	up	PREDICTED: uncharacterized protein LOC101213056 isoform X1 [Cucumis sativus]
CsaV3_1G012610	2.97797	1.57433	0.00959685	up	PREDICTED: NAC domain-containing protein 8-like [Cucumis sativus]
CsaV3_1G012710	8.79474	3.13664	9.83772e-05	up	hypothetical protein Csa_1G077190 [Cucumis sativus]
CsaV3_1G012790	2.40008	1.26308	0.00954164	up	PREDICTED: DNA-directed RNA polymerase III subunit rpc1 [Cucumis sativus]
CsaV3_1G012930	0.243142	-2.04013	0.000631642	down	PREDICTED: fasciclin-like arabinogalactan protein 12 [Cucumis sativus]
CsaV3_1G012950	4.00312	2.00112	0.00691161	up	PREDICTED: MLO-like protein 6 [Cucumis sativus]
CsaV3_1G012960	3.41431	1.7716	0.0014513	up	PREDICTED: probable LRR receptor-like serine/threonine-protein kinase RKF3 [Cucumis sativus]
CsaV3_1G013050	3.96273	1.9865	0.0395294	up	PREDICTED: LOB domain-containing protein 1-like [Cucumis sativus]
CsaV3_1G013060	4.95962	2.31023	0.00642176	up	PREDICTED: uncharacterized protein LOC101222498 [Cucumis sativus]
CsaV3_1G013280	3.42945	1.77798	0.0159757	up	PREDICTED: serine/threonine-protein kinase CDL1 [Cucumis sativus]
CsaV3_1G013370	2.74193	1.45519	0.0422789	up	high affinity nitrate transporter 2.4-like [Cucumis sativus]
CsaV3_1G013390	2.80512	1.48806	0.00347404	up	PREDICTED: ABC transporter G family member 3 [Cucumis sativus]
CsaV3_1G013920	2.13398	1.09355	0.0213149	up	PREDICTED: helicase protein MOM1 isoform X3 [Cucumis sativus]
CsaV3_1G013930	2.97673	1.57373	0.00267397	up	PREDICTED: uncharacterized protein LOC101222940 [Cucumis sativus]
CsaV3_1G014070	2.90944	1.54074	0.0155193	up	PREDICTED: uncharacterized protein LOC101217269 [Cucumis sativus]
CsaV3_1G014330	7.3682	2.88131	7.25348e-05	up	PREDICTED: protein argonaute 5 [Cucumis melo]
CsaV3_1G014420	2.29407	1.19791	0.0233391	up	PREDICTED: uncharacterized protein LOC101220503 [Cucumis sativus]
CsaV3_1G014450	2.84393	1.50789	0.00377422	up	PREDICTED: serine carboxypeptidase-like 51 [Cucumis sativus]
CsaV3_1G014510	21.6588	4.43688	1.02254e-06	up	PREDICTED: arogenate dehydratase/prephenate dehydratase 6, chloroplastic-like [Cucumis sativus]
CsaV3_1G014520	0.492656	-1.02135	0.0201782	down	PREDICTED: nucleobase-ascorbate transporter 12 [Cucumis sativus]
CsaV3_1G014570	3.10879	1.63635	0.00817914	up	PREDICTED: tRNA dimethylallyltransferase 2 [Cucumis sativus]
CsaV3_1G014750	0.402763	-1.312	0.00978551	down	PREDICTED: uncharacterized protein LOC101208945 [Cucumis sativus]
CsaV3_1G014790	0.488685	-1.03302	0.0146886	down	PREDICTED: endonuclease 4-like [Cucumis sativus]
CsaV3_1G014850	7.05182	2.818	4.96268e-05	up	hypothetical protein Csa_1G164660 [Cucumis sativus]
CsaV3_1G014860	2.57538	1.36478	0.0178009	up	PREDICTED: probable calcium-binding protein CML48 [Cucumis sativus]
CsaV3_1G014880	0.404887	-1.30441	0.0209827	down	hypothetical protein Csa_1G164700 [Cucumis sativus]
CsaV3_1G015000	0.19369	-2.36818	0.000215265	down	PREDICTED: protein FAF-like, chloroplastic [Cucumis sativus]
CsaV3_1G015100	0.482178	-1.05236	0.00514008	down	PREDICTED: photosystem I subunit O [Cucumis sativus]
CsaV3_1G015120	14.2271	3.83057	0.00221899	up	hypothetical protein Csa_1G168860 [Cucumis sativus]
CsaV3_1G015130	11.8841	3.57097	1.67652e-05	up	PREDICTED: protein NTM1-like 8 isoform X1 [Cucumis sativus]
CsaV3_1G015160	9.77715	3.28941	1.54878e-05	up	PREDICTED: transcription repressor OFP6 [Cucumis sativus]
CsaV3_1G015170	8.36491	3.06435	7.87117e-05	up	PREDICTED: probable CCR4-associated factor 1 homolog 11 [Cucumis sativus]
CsaV3_1G015210	20.7992	4.37845	4.99771e-05	up	hypothetical protein Csa_1G169940 [Cucumis sativus]
CsaV3_1G015310	4.83966	2.2749	0.000270469	up	PREDICTED: C2 and GRAM domain-containing protein At1g03370 isoform X1 [Cucumis sativus]
CsaV3_1G015320	8.44615	3.07829	3.65582e-05	up	hypothetical protein Csa_1G170520 [Cucumis sativus]
CsaV3_1G015470	2.43374	1.28318	0.0113642	up	PREDICTED: sister chromatid cohesion protein PDS5 homolog A isoform X2 [Cucumis sativus]
CsaV3_1G015500	3.31488	1.72896	0.0438381	up	hypothetical protein Csa_1G173150 [Cucumis sativus]
CsaV3_1G015600	2.15704	1.10905	0.0233543	up	PREDICTED: serine/threonine-protein kinase D6PK-like [Cucumis sativus]
CsaV3_1G015620	2.00759	1.00546	0.0342703	up	PREDICTED: sodium/hydrogen exchanger 6-like isoform X1 [Cucumis sativus]
CsaV3_1G015910	0.193445	-2.37001	0.000225377	down	PREDICTED: protein FAF-like, chloroplastic [Cucumis sativus]
CsaV3_1G017080	4.04078	2.01463	0.0177134	up	PREDICTED: cyclin-dependent kinase 11B-like [Cucumis sativus]
CsaV3_1G017140	0.429832	-1.21815	0.00809288	down	PREDICTED: cysteine proteinase inhibitor 5 [Cucumis sativus]
CsaV3_1G017190	0.235826	-2.08421	0.000509682	down	PREDICTED: tonoplast dicarboxylate transporter [Cucumis sativus]
CsaV3_1G017250	0.298869	-1.74242	0.0132289	down	gag/pol protein, partial [Bryonia dioica]
CsaV3_1G019610	0.327061	-1.61237	0.00332519	down	PREDICTED: chlorophyll a-b binding protein CP24 10A, chloroplastic [Cucumis sativus]
CsaV3_1G019620	24995	14.6093	1.305e-09	up	PREDICTED: serine decarboxylase isoform X1 [Cucumis sativus]
CsaV3_1G019630	8.72947	3.12589	3.54712e-05	up	PREDICTED: serine decarboxylase isoform X1 [Cucumis sativus]
CsaV3_1G022920	2.67345	1.4187	0.0119352	up	PREDICTED: ethylene-responsive transcription factor RAP2-4 [Cucumis sativus]
CsaV3_1G022930	11.9493	3.57886	7.59498e-06	up	PREDICTED: uncharacterized WD repeat-containing protein C2A9.03 [Cucumis sativus]
CsaV3_1G022950	4.64855	2.21678	0.000830895	up	PREDICTED: probable beta-D-xylosidase 7 [Cucumis sativus]
CsaV3_1G022960	6.46869	2.69347	0.000139763	up	PREDICTED: phosphoglycerate mutase [Cucumis sativus]
CsaV3_1G024170	2.69048	1.42787	0.0335668	up	PREDICTED: heat stress transcription factor C-1-like [Cucumis sativus]
CsaV3_1G024190	3.63973	1.86383	0.0226437	up	PREDICTED: indole-3-pyruvate monooxygenase YUCCA6 isoform X1 [Cucumis sativus]
CsaV3_1G024230	9.05166	3.17818	0.000361128	up	PREDICTED: probable polyol transporter 6 [Cucumis sativus]
CsaV3_1G024290	4.70497	2.23419	0.000104853	up	PREDICTED: proline-rich receptor-like protein kinase PERK1 [Cucumis sativus]
CsaV3_1G024310	0.453153	-1.14193	0.00992233	down	PREDICTED: formin-like protein 13 isoform X1 [Cucumis melo]
CsaV3_1G024320	0.322344	-1.63333	0.028915	down	PREDICTED: formin-like protein 13 isoform X1 [Cucumis melo]
CsaV3_1G024380	202.442	7.66136	1.65335e-06	up	PREDICTED: serine/threonine-protein phosphatase 7 long form homolog isoform X2 [Cucumis melo]
CsaV3_1G024400	2.84013	1.50596	0.0271785	up	PREDICTED: dynein light chain 1, cytoplasmic-like [Cucumis sativus]
CsaV3_1G025480	4.11941	2.04244	0.00161069	up	photosystem II protein D1 (chloroplast) [Trigonobalanus doichangensis]
CsaV3_1G026650	4.70456	2.23406	0.00051515	up	hypothetical protein Csa_1G231530 [Cucumis sativus]
CsaV3_1G026750	0.498027	-1.0057	0.0302313	down	extensin-like protein, partial [Cucumis sativus]
CsaV3_1G027810	4.65204	2.21786	0.00151645	up	PREDICTED: protease Do-like 7 [Cucumis sativus]
CsaV3_1G028430	5.97387	2.57867	0.000168196	up	PREDICTED: putative glycerol-3-phosphate transporter 5 [Cucumis sativus]
CsaV3_1G028490	8.58333	3.10154	5.97523e-05	up	PREDICTED: uncharacterized protein LOC101215379 [Cucumis sativus]
CsaV3_1G028510	83.7269	6.38762	1.91894e-08	up	PREDICTED: uncharacterized protein LOC105434480 [Cucumis sativus]
CsaV3_1G028530	3.19545	1.67602	0.00481173	up	hypothetical protein Csa_1G265650 [Cucumis sativus]
CsaV3_1G028640	2.48221	1.31162	0.0365448	up	PREDICTED: acidic mammalian chitinase-like [Cucumis sativus]
CsaV3_1G028710	0.377803	-1.4043	0.0075873	down	PREDICTED: apolipoprotein D [Cucumis sativus]
CsaV3_1G028780	5.09761	2.34982	7.0595e-05	up	PREDICTED: transcription factor bHLH82 [Cucumis sativus]
CsaV3_1G028900	0.470802	-1.08681	0.0100855	down	PREDICTED: omega-6 fatty acid desaturase, chloroplastic isoform X1 [Cucumis sativus]
CsaV3_1G029100	3.55389	1.8294	0.0393876	up	hypothetical protein Csa_1G257320 [Cucumis sativus]
CsaV3_1G029150	33.2299	5.05441	0.00150584	up	PREDICTED: putative leucine-rich repeat receptor-like serine/threonine-protein kinase At2g24130 [Cucumis sativus]
CsaV3_1G029190	5.11058	2.35349	0.00197296	up	PREDICTED: uncharacterized protein LOC101219584 isoform X1 [Cucumis sativus]
CsaV3_1G029280	2.01992	1.0143	0.048894	up	PREDICTED: lactation elevated protein 1-like [Cucumis sativus]
CsaV3_1G029300	2.67094	1.41734	0.0156603	up	PREDICTED: 5'-nucleotidase domain-containing protein DDB_G0275467 [Cucumis sativus]
CsaV3_1G029390	7.01657	2.81077	0.000219465	up	PREDICTED: tetraspanin-8-like [Cucumis sativus]
CsaV3_1G029520	4.16317	2.05768	0.000512078	up	PREDICTED: uncharacterized protein LOC101218882 [Cucumis sativus]
CsaV3_1G029540	3.81744	1.93261	0.00028157	up	PREDICTED: uncharacterized protein LOC101219357 isoform X1 [Cucumis sativus]
CsaV3_1G029650	16.6251	4.05529	1.19412e-07	up	PREDICTED: potassium channel AKT1 isoform X1 [Cucumis sativus]
CsaV3_1G029660	2.44979	1.29266	0.023731	up	PREDICTED: uncharacterized protein LOC105435656 [Cucumis sativus]
CsaV3_1G030010	0.234981	-2.08938	1.21621e-05	down	PREDICTED: protein NRT1/ PTR FAMILY 6.2-like [Cucumis sativus]
CsaV3_1G030190	5.81777	2.54047	0.000910892	up	PREDICTED: SPX domain-containing protein 1 [Cucumis sativus]
CsaV3_1G030210	2.66818	1.41586	0.0164721	up	PREDICTED: uncharacterized protein LOC101222988 [Cucumis sativus]
CsaV3_1G030350	2.2459	1.16729	0.0137859	up	PREDICTED: methyl-CpG-binding domain-containing protein 11-like [Cucumis sativus]
CsaV3_1G030460	4.8212	2.26939	0.0289932	up	PREDICTED: ethylene-responsive transcription factor TINY-like [Cucumis sativus]
CsaV3_1G030510	2.85027	1.5111	0.0407461	up	PREDICTED: uncharacterized protein LOC105435738 [Cucumis sativus]
CsaV3_1G030530	0.402526	-1.31284	0.0246027	down	hypothetical protein Csa_1G369490 [Cucumis sativus]
CsaV3_1G030810	3.88922	1.95948	0.0081064	up	PREDICTED: anaphase-promoting complex subunit 4 [Cucumis sativus]
CsaV3_1G030830	2.7831	1.47669	0.00331434	up	PREDICTED: probable strigolactone esterase DAD2 [Cucumis sativus]
CsaV3_1G030920	2.23241	1.15861	0.0312974	up	PREDICTED: palmitoyl-acyl carrier protein thioesterase, chloroplastic-like [Cucumis sativus]
CsaV3_1G030980	0.446918	-1.16192	0.00127126	down	hypothetical protein Csa_1G403660 [Cucumis sativus]
CsaV3_1G031010	13.1883	3.72119	9.67709e-07	up	PREDICTED: probable inactive receptor kinase At2g26730 [Cucumis sativus]
CsaV3_1G031020	5.79484	2.53477	0.00146099	up	PREDICTED: pentatricopeptide repeat-containing protein At5g55740, chloroplastic [Cucumis sativus]
CsaV3_1G031130	10.6728	3.41587	7.47041e-06	up	PREDICTED: 3-ketoacyl-CoA synthase 11 [Cucumis sativus]
CsaV3_1G031180	3.81415	1.93136	0.00101013	up	PREDICTED: glutamate receptor 2.2-like [Cucumis melo]
CsaV3_1G031250	25.225	4.65678	2.18007e-07	up	PREDICTED: LOW QUALITY PROTEIN: probable 1-deoxy-D-xylulose-5-phosphate synthase 2, chloroplastic [Cucumis sativus]
CsaV3_1G031270	0.177556	-2.49366	0.00901108	down	PREDICTED: pathogenesis-related protein PR-1 [Cucumis sativus]
CsaV3_1G031420	39.1499	5.29094	3.46988e-07	up	probable xyloglucan endotransglucosylase/hydrolase protein 23-like precursor [Cucumis sativus]
CsaV3_1G031460	2.87048	1.52129	0.0205179	up	probable xyloglucan endotransglucosylase/hydrolase protein 23-like precursor [Cucumis sativus]
CsaV3_1G031470	0.414328	-1.27115	0.00598476	down	PREDICTED: xyloglucan endotransglucosylase/hydrolase protein 24 [Cucumis sativus]
CsaV3_1G031530	27.346	4.77326	0.00136963	up	PREDICTED: uncharacterized protein LOC101218317 [Cucumis sativus]
CsaV3_1G031540	16.0128	4.00116	0.00313643	up	hypothetical protein Csa_1G423070 [Cucumis sativus]
CsaV3_1G031560	0.299938	-1.73726	0.0283931	down	hypothetical protein Csa_1G423100 [Cucumis sativus]
CsaV3_1G031610	2.08559	1.06046	0.0485683	up	PREDICTED: NADPH--cytochrome P450 reductase 2-like [Cucumis sativus]
CsaV3_1G031710	2.84759	1.50974	0.00161449	up	PREDICTED: WD repeat-containing protein 75 isoform X2 [Cucumis sativus]
CsaV3_1G031740	7.97216	2.99497	0.000505053	up	PREDICTED: uncharacterized protein LOC101222016 [Cucumis sativus]
CsaV3_1G031770	2.16773	1.11618	0.0373499	up	PREDICTED: U3 small nucleolar RNA-associated protein 25 isoform X1 [Cucumis sativus]
CsaV3_1G031800	0.236132	-2.08233	0.00107993	down	cadmium/zinc-transporting ATPase HMA2-like [Cucumis sativus]
CsaV3_1G031820	2.16985	1.11759	0.0426125	up	PREDICTED: oxysterol-binding protein-related protein 4C [Cucumis sativus]
CsaV3_1G031960	4.96657	2.31225	0.0253739	up	PREDICTED: uncharacterized protein LOC101203895 [Cucumis sativus]
CsaV3_1G031990	2.47245	1.30594	0.042446	up	hypothetical protein Csa_1G426970 [Cucumis sativus]
CsaV3_1G032000	4.93556	2.30321	0.000121593	up	probable WRKY transcription factor 11 [Cucumis sativus]
CsaV3_1G032150	0.397362	-1.33148	0.00596328	down	PREDICTED: phospholipase A2-alpha [Cucumis sativus]
CsaV3_1G032210	2.42373	1.27723	0.0290027	up	PREDICTED: uncharacterized protein LOC105435109 [Cucumis sativus]
CsaV3_1G032340	17.0528	4.09194	0.00101039	up	PREDICTED: probable 9-cis-epoxycarotenoid dioxygenase NCED5, chloroplastic [Cucumis sativus]
CsaV3_1G032370	34.3114	5.10062	2.87584e-06	up	PREDICTED: protein TIFY 5A-like [Cucumis sativus]
CsaV3_1G032420	0.45331	-1.14143	0.00930861	down	PREDICTED: calcyclin-binding protein [Cucumis sativus]
CsaV3_1G032500	0.408898	-1.29019	0.0114328	down	PREDICTED: probable purine permease 10 [Cucumis sativus]
CsaV3_1G032510	0.113925	-3.13384	4.30597e-05	down	PREDICTED: chlorophyll a-b binding protein of LHCII type 1-like [Cucumis sativus]
CsaV3_1G032620	0.384823	-1.37773	0.00312614	down	potassium channel KAT3-like [Cucumis melo]
CsaV3_1G032940	13.4005	3.74421	3.23779e-05	up	PREDICTED: serine/threonine-protein kinase HT1 [Cucumis sativus]
CsaV3_1G033060	2.72124	1.44426	0.0148768	up	PREDICTED: U-box domain-containing protein 17 [Cucumis sativus]
CsaV3_1G033120	11.9346	3.57708	0.00107359	up	hypothetical protein Csa_1G470240 [Cucumis sativus]
CsaV3_1G033230	2.00726	1.00523	0.0477157	up	PREDICTED: nucleobase-ascorbate transporter 2 [Cucumis sativus]
CsaV3_1G033290	5.8304	2.5436	2.20639e-05	up	PREDICTED: uncharacterized protein LOC101207534 [Cucumis sativus]
CsaV3_1G033300	7.22529	2.85306	0.000659757	up	PREDICTED: uncharacterized protein LOC101205379 [Cucumis sativus]
CsaV3_1G033350	3.26861	1.70868	0.0185463	up	PREDICTED: dof zinc finger protein DOF1.5 [Cucumis sativus]
CsaV3_1G033490	6.00186	2.58541	0.0064477	up	hypothetical protein Csa_1G479100 [Cucumis sativus]
CsaV3_1G033520	41.4127	5.372	4.87774e-06	up	hypothetical protein Csa_1G479620 [Cucumis sativus]
CsaV3_1G033530	36.3641	5.18444	2.1392e-07	up	mitogen-activated protein kinase 3-like [Cucumis sativus]
CsaV3_1G033630	7.2877	2.86546	1.78116e-05	up	PREDICTED: exocyst complex component EXO70A1-like [Cucumis sativus]
CsaV3_1G033670	2.91359	1.5428	0.0297482	up	PREDICTED: putative nuclease HARBI1 [Cucumis sativus]
CsaV3_1G033680	2.70276	1.43443	0.00760454	up	PREDICTED: protein UPSTREAM OF FLC [Cucumis sativus]
CsaV3_1G033690	2.52641	1.33709	0.0349569	up	PREDICTED: transcription factor MYB59-like [Cucumis sativus]
CsaV3_1G033710	34.7163	5.11754	1.42421e-07	up	PREDICTED: uncharacterized protein LOC101222515 [Cucumis sativus]
CsaV3_1G033760	2.04516	1.03221	0.0400004	up	PREDICTED: 125 kDa kinesin-related protein-like [Cucumis sativus]
CsaV3_1G033850	2.18114	1.12508	0.0406085	up	PREDICTED: malonyl-CoA:anthocyanidin 5-O-glucoside-6''-O-malonyltransferase-like [Cucumis sativus]
CsaV3_1G033870	2.49896	1.32133	0.0290628	up	PREDICTED: phenolic glucoside malonyltransferase 2-like [Cucumis sativus]
CsaV3_1G033880	3.27236	1.71033	0.0117752	up	hypothetical protein Csa_1G499320 [Cucumis sativus]
CsaV3_1G034110	9.5815	3.26025	6.80093e-06	up	PREDICTED: fasciclin-like arabinogalactan protein 4 [Cucumis sativus]
CsaV3_1G034420	4.20818	2.07319	0.000782123	up	PREDICTED: scarecrow-like protein 34 [Cucumis sativus]
CsaV3_1G034500	3.86804	1.9516	0.014356	up	PREDICTED: transcription factor PCL1-like [Cucumis sativus]
CsaV3_1G034640	11.8654	3.56869	2.70844e-08	up	PREDICTED: uncharacterized protein LOC101214739 isoform X1 [Cucumis sativus]
CsaV3_1G035740	12.2306	3.61242	4.02029e-08	up	PREDICTED: uncharacterized protein LOC101214739 isoform X1 [Cucumis sativus]
CsaV3_1G035770	0.359288	-1.47679	0.00135162	down	hypothetical protein Csa_1G526835 [Cucumis sativus]
CsaV3_1G035800	0.434562	-1.20237	0.0161592	down	PREDICTED: UDP-glucose iridoid glucosyltransferase-like [Cucumis sativus]
CsaV3_1G035970	7.2394	2.85587	1.71044e-05	up	hypothetical protein Csa_1G528510 [Cucumis sativus]
CsaV3_1G036060	96.1753	6.58759	3.29276e-05	up	PREDICTED: cytochrome P450 86A1 [Cucumis sativus]
CsaV3_1G036120	10.695	3.41886	0.00968811	up	PREDICTED: 60S acidic ribosomal protein P0-like [Cucumis sativus]
CsaV3_1G036220	0.455253	-1.13526	0.00890891	down	PREDICTED: putative serine/threonine-protein kinase-like protein CCR3 [Cucumis sativus]
CsaV3_1G036320	6.01544	2.58867	3.21893e-05	up	PREDICTED: protein PMR5-like [Cucumis sativus]
CsaV3_1G036330	8.55192	3.09625	2.7147e-05	up	PREDICTED: probable protein phosphatase 2C 25 [Cucumis sativus]
CsaV3_1G036410	3.01333	1.59136	0.0217525	up	PREDICTED: uncharacterized protein LOC101222814 [Cucumis sativus]
CsaV3_1G036460	2.26266	1.17802	0.0190533	up	PREDICTED: rab3 GTPase-activating protein catalytic subunit [Cucumis sativus]
CsaV3_1G036470	3.31643	1.72963	0.0436098	up	PREDICTED: protein LIGHT-DEPENDENT SHORT HYPOCOTYLS 5-like [Cucumis melo]
CsaV3_1G036490	2.28914	1.1948	0.0319194	up	PREDICTED: exocyst complex component EXO70B1 [Cucumis sativus]
CsaV3_1G036510	0.365091	-1.45367	0.0280511	down	PREDICTED: laccase-3 [Cucumis sativus]
CsaV3_1G036580	15.8017	3.98201	0.000179438	up	hypothetical protein Csa_1G533540 [Cucumis sativus]
CsaV3_1G036610	2.35761	1.23732	0.0199214	up	PREDICTED: cinnamoyl-CoA reductase 1 [Cucumis sativus]
CsaV3_1G036650	9506.94	13.2148	4.65745e-06	up	PREDICTED: EPIDERMAL PATTERNING FACTOR-like protein 6 [Cucumis sativus]
CsaV3_1G036660	4.08757	2.03124	0.00231851	up	hypothetical protein Csa_1G533620 [Cucumis sativus]
CsaV3_1G036780	3.33375	1.73714	0.025579	up	PREDICTED: endochitinase PR4-like [Cucumis sativus]
CsaV3_1G036840	0.395712	-1.33748	0.0108584	down	PREDICTED: uncharacterized protein LOC101217326 [Cucumis sativus]
CsaV3_1G036890	3.38765	1.76028	0.000652348	up	PREDICTED: auxin response factor 6-like [Cucumis sativus]
CsaV3_1G036900	77.6903	6.27966	3.41085e-08	up	PREDICTED: phospholipase A1-Igamma1, chloroplastic [Cucumis sativus]
CsaV3_1G036980	6.031	2.5924	0.000131592	up	PREDICTED: protein kinase PINOID [Cucumis sativus]
CsaV3_1G037050	6.72352	2.74922	0.0202	up	PREDICTED: cannabidiolic acid synthase-like [Cucumis sativus]
CsaV3_1G037070	37.5103	5.22922	0.024891	up	PREDICTED: reticuline oxidase-like protein [Cucumis sativus]
CsaV3_1G037170	2.14908	1.10372	0.0333392	up	PREDICTED: tubulin beta chain [Cucumis sativus]
CsaV3_1G037180	0.454973	-1.13615	0.0480342	down	PREDICTED: putative germin-like protein 2-1 [Cucumis sativus]
CsaV3_1G037510	7.6476	2.93501	0.00026594	up	PREDICTED: cannabidiolic acid synthase-like [Cucumis sativus]
CsaV3_1G037700	0.394049	-1.34355	0.00315491	down	PREDICTED: protein LIGHT-DEPENDENT SHORT HYPOCOTYLS 4-like [Cucumis sativus]
CsaV3_1G038080	2.24297	1.16541	0.0133912	up	PREDICTED: uncharacterized protein LOC105436184 [Cucumis sativus]
CsaV3_1G038130	0.425193	-1.23381	0.00773013	down	PREDICTED: uncharacterized aarF domain-containing protein kinase At1g79600, chloroplastic [Cucumis sativus]
CsaV3_1G038220	2.74704	1.45788	0.0486599	up	PREDICTED: myb-related protein 308 [Cucumis sativus]
CsaV3_1G038260	0.0299323	-5.06215	4.42685e-08	down	PREDICTED: nicotianamine synthase-like [Cucumis sativus]
CsaV3_1G038380	30.4795	4.92977	1.11306e-06	up	PREDICTED: uncharacterized protein LOC101205246 isoform X2 [Cucumis sativus]
CsaV3_1G038390	55.6915	5.79938	3.79984e-07	up	PREDICTED: uncharacterized protein LOC105436210 isoform X2 [Cucumis sativus]
CsaV3_1G038400	36.7077	5.19801	6.03281e-07	up	PREDICTED: uncharacterized protein LOC105436212 isoform X2 [Cucumis sativus]
CsaV3_1G038410	0.0109775	-6.5093	1.05333e-05	down	PREDICTED: putative F-box protein PP2-B12 [Cucumis sativus]
CsaV3_1G038430	10531.8	13.3625	2.48103e-06	up	hypothetical protein Csa_1G568520 [Cucumis sativus]
CsaV3_1G038540	3.53772	1.82282	0.0331577	up	PREDICTED: uncharacterized protein LOC101206669 [Cucumis sativus]
CsaV3_1G038600	2.69973	1.43282	0.0106118	up	PREDICTED: uncharacterized protein LOC101207151 [Cucumis sativus]
CsaV3_1G038650	2.3434	1.22861	0.0292054	up	PREDICTED: putative invertase inhibitor [Cucumis sativus]
CsaV3_1G038700	0.314845	-1.66729	0.00944657	down	PREDICTED: bidirectional sugar transporter SWEET16-like [Cucumis sativus]
CsaV3_1G038730	7.4282	2.89301	0.000277792	up	PREDICTED: translationally-controlled tumor protein homolog [Cucumis sativus]
CsaV3_1G038780	5.24329	2.39047	0.000329177	up	PREDICTED: uncharacterized protein LOC101204590 [Cucumis sativus]
CsaV3_1G038860	3.46685	1.79363	0.024305	up	PREDICTED: respiratory burst oxidase homolog protein B isoform X1 [Cucumis sativus]
CsaV3_1G038880	24.6636	4.62431	4.65122e-06	up	PREDICTED: U1 small nuclear ribonucleoprotein C-like isoform X1 [Cucumis sativus]
CsaV3_1G039000	3.91199	1.9679	0.0176499	up	PREDICTED: glucose and ribitol dehydrogenase homolog 1 [Cucumis sativus]
CsaV3_1G039040	9.95307	3.31514	1.7284e-05	up	hypothetical protein Csa_1G570130 [Cucumis sativus]
CsaV3_1G039050	9.42868	3.23706	6.0255e-07	up	PREDICTED: root phototropism protein 3-like isoform X1 [Cucumis sativus]
CsaV3_1G039090	9.63661	3.26853	8.71019e-06	up	PREDICTED: probable serine/threonine-protein kinase clkA [Cucumis sativus]
CsaV3_1G039120	2.74861	1.4587	0.0365681	up	PREDICTED: NADPH-dependent pterin aldehyde reductase-like [Cucumis sativus]
CsaV3_1G039400	0.451195	-1.14818	0.00608588	down	PREDICTED: uncharacterized protein LOC101213973 [Cucumis sativus]
CsaV3_1G039520	2.8575	1.51475	0.00963773	up	PREDICTED: sodium/hydrogen exchanger 2 [Cucumis sativus]
CsaV3_1G039670	2.242	1.16479	0.0165011	up	PREDICTED: protein MON2 homolog isoform X2 [Cucumis sativus]
CsaV3_1G039740	3.48761	1.80224	0.00512714	up	PREDICTED: NADP-dependent malic enzyme [Cucumis sativus]
CsaV3_1G039780	2.79364	1.48215	0.00353109	up	PREDICTED: uncharacterized protein LOC101220411 [Cucumis sativus]
CsaV3_1G039810	5.05931	2.33894	0.000394858	up	PREDICTED: mitochondrial import inner membrane translocase subunit TIM17-2-like [Cucumis sativus]
CsaV3_1G039830	4.00864	2.00311	0.00226801	up	PREDICTED: hexokinase-1-like [Cucumis sativus]
CsaV3_1G039840	4.59422	2.19982	0.0112048	up	PREDICTED: receptor-like protein kinase 5 [Cucumis sativus]
CsaV3_1G039850	4.41384	2.14203	0.0117008	up	PREDICTED: MATE efflux family protein 5 [Cucumis sativus]
CsaV3_1G039930	2.63069	1.39544	0.010198	up	PREDICTED: glucan endo-1,3-beta-glucosidase 13 [Cucumis sativus]
CsaV3_1G040000	22.7401	4.50717	3.43534e-07	up	PREDICTED: inositol oxygenase 2 [Cucumis sativus]
CsaV3_1G040180	11.3963	3.51049	0.0451776	up	PREDICTED: peroxidase P7 [Cucumis sativus]
CsaV3_1G040250	3.7687	1.91407	0.00164178	up	PREDICTED: graves disease carrier protein homolog isoform X1 [Cucumis sativus]
CsaV3_1G040270	2.12463	1.08721	0.0320175	up	PREDICTED: inactive protein kinase SELMODRAFT_444075 [Cucumis sativus]
CsaV3_1G040280	2.75527	1.46219	0.00280946	up	PREDICTED: putative uncharacterized protein DDB_G0277255 [Cucumis sativus]
CsaV3_1G040310	3.40318	1.76688	0.00142581	up	PREDICTED: tetraspanin-2-like [Cucumis sativus]
CsaV3_1G040350	2.27087	1.18324	0.018659	up	PREDICTED: glutamate-rich WD repeat-containing protein 1 [Cucumis sativus]
CsaV3_1G040410	2.20776	1.14258	0.029178	up	PREDICTED: beta-galactosidase-like [Cucumis sativus]
CsaV3_1G040500	2.84243	1.50712	0.037419	up	PREDICTED: cytokinin dehydrogenase 3 [Cucumis sativus]
CsaV3_1G040580	24.399	4.60875	4.4369e-05	up	PREDICTED: putative transcription factor bHLH041 isoform X2 [Cucumis sativus]
CsaV3_1G040600	49.8063	5.63826	4.03179e-07	up	PREDICTED: uncharacterized protein LOC101207749 [Cucumis sativus]
CsaV3_1G040660	12.7112	3.66803	0.000152409	up	PREDICTED: putative nuclease HARBI1 [Cucumis sativus]
CsaV3_1G040700	0.470163	-1.08877	0.0442257	down	hypothetical protein Csa_1G589740 [Cucumis sativus]
CsaV3_1G040740	0.464139	-1.10737	0.0436975	down	PREDICTED: uncharacterized membrane protein C776.05 isoform X1 [Cucumis sativus]
CsaV3_1G040760	2.61677	1.38778	0.0189347	up	PREDICTED: beta-galactosidase-like [Cucumis melo]
CsaV3_1G040780	2.33032	1.22053	0.023619	up	PREDICTED: RING-H2 finger protein ATL39-like [Cucumis sativus]
CsaV3_1G040990	3.09479	1.62984	0.00772743	up	PREDICTED: uncharacterized protein LOC101209944 [Cucumis sativus]
CsaV3_1G041050	2.25807	1.17509	0.0313738	up	PREDICTED: tubulin--tyrosine ligase-like protein 12 [Cucumis sativus]
CsaV3_1G041060	2.76373	1.46662	0.0239597	up	PREDICTED: uncharacterized protein LOC101208802 isoform X1 [Cucumis sativus]
CsaV3_1G041070	3.87173	1.95298	0.0020023	up	PREDICTED: thiol protease aleurain-like [Cucumis sativus]
CsaV3_1G041090	13.1386	3.71574	5.27165e-06	up	PREDICTED: serine/threonine-protein kinase At5g01020 [Cucumis sativus]
CsaV3_1G041270	2.31921	1.21363	0.0196477	up	PREDICTED: protein TIFY 10A [Cucumis sativus]
CsaV3_1G041310	12.0116	3.58636	0.000708073	up	PREDICTED: ethylene-responsive transcription factor ERF017 [Cucumis sativus]
CsaV3_1G041350	2.22603	1.15447	0.017545	up	PREDICTED: RRP12-like protein [Cucumis sativus]
CsaV3_1G041440	2.52695	1.33739	0.0166467	up	PREDICTED: alpha-aminoadipic semialdehyde synthase isoform X1 [Cucumis sativus]
CsaV3_1G041470	3.58238	1.84092	0.00082098	up	PREDICTED: vacuolar protein sorting-associated protein 27 [Cucumis sativus]
CsaV3_1G041500	2.86516	1.51862	0.0360843	up	PREDICTED: pentatricopeptide repeat-containing protein At5g56310 isoform X1 [Cucumis sativus]
CsaV3_1G041590	12.7865	3.67655	5.75911e-05	up	PREDICTED: uncharacterized protein LOC101212397 [Cucumis sativus]
CsaV3_1G041640	2.17859	1.12339	0.0141072	up	PREDICTED: uncharacterized protein LOC101217988 [Cucumis sativus]
CsaV3_1G041670	2.89696	1.53454	0.00505947	up
CsaV3_1G041730	0.285549	-1.80819	0.0120349	down	hypothetical protein Csa_1G600080 [Cucumis sativus]
CsaV3_1G041750	0.414879	-1.26924	0.025436	down	hypothetical protein Csa_1G600100 [Cucumis sativus]
CsaV3_1G041790	2.64983	1.4059	0.0141286	up	PREDICTED: protochlorophyllide-dependent translocon component 52, chloroplastic-like [Cucumis sativus]
CsaV3_1G042200	11.7983	3.5605	6.83787e-07	up	PREDICTED: LOW QUALITY PROTEIN: L-ascorbate oxidase-like [Cucumis sativus]
CsaV3_1G042210	7.18875	2.84574	2.87945e-05	up	PREDICTED: L-ascorbate oxidase [Cucumis sativus]
CsaV3_1G042260	3.40535	1.7678	0.0196968	up	metal tolerance protein 4-like [Cucumis sativus]
CsaV3_1G042450	4.72804	2.24124	0.000270842	up	PREDICTED: uncharacterized protein LOC101218566 [Cucumis sativus]
CsaV3_1G042560	4.80744	2.26527	0.00768485	up	PREDICTED: beta-glucosidase 24-like [Cucumis sativus]
CsaV3_1G042570	3.26562	1.70736	0.0123027	up	PREDICTED: pentatricopeptide repeat-containing protein At5g66520-like [Cucumis sativus]
CsaV3_1G042760	2.85117	1.51155	0.00810707	up	PREDICTED: xanthine dehydrogenase 1 [Cucumis sativus]
CsaV3_1G042850	2.93991	1.55577	0.00158444	up	PREDICTED: calcium-dependent protein kinase 8 [Cucumis sativus]
CsaV3_1G042870	2.78153	1.47588	0.00997353	up	hypothetical protein Csa_1G614140 [Cucumis sativus]
CsaV3_1G042880	2.90074	1.53642	0.00525708	up	hypothetical protein Csa_1G614640 [Cucumis sativus]
CsaV3_1G042890	2.30272	1.20334	0.0352083	up	PREDICTED: phospholipase A1-Igamma3, chloroplastic [Cucumis sativus]
CsaV3_1G043000	2.26936	1.18229	0.00930273	up	PREDICTED: THUMP domain-containing protein 1 homolog [Cucumis sativus]
CsaV3_1G043020	3.39147	1.76191	0.000671643	up	PREDICTED: glucan endo-1,3-beta-glucosidase-like [Cucumis sativus]
CsaV3_1G043040	2.37165	1.24589	0.00744976	up	PREDICTED: zinc finger CCCH domain-containing protein 46-like [Cucumis sativus]
CsaV3_1G043180	3.87494	1.95417	0.00213319	up	PREDICTED: F-box protein At4g18380-like [Cucumis sativus]
CsaV3_1G043320	11.7334	3.55255	0.0072909	up	PREDICTED: uncharacterized protein LOC101216872 [Cucumis sativus]
CsaV3_1G043360	2.69308	1.42926	0.0109354	up	PREDICTED: protein LATERAL ROOT PRIMORDIUM 1-like [Cucumis sativus]
CsaV3_1G043430	5.26261	2.39578	0.00354256	up	PREDICTED: non-specific phospholipase C2 [Cucumis sativus]
CsaV3_1G043640	10.8417	3.43852	0.000499612	up	PREDICTED: uncharacterized protein LOC101218995 [Cucumis sativus]
CsaV3_1G043710	0.467966	-1.09553	0.0137357	down	PREDICTED: chlorophyll a-b binding protein 8, chloroplastic [Cucumis sativus]
CsaV3_1G043820	3.43829	1.78169	0.00829379	up	PREDICTED: coiled-coil domain-containing protein R3HCC1L [Cucumis sativus]
CsaV3_1G043860	3.06522	1.61599	0.0222273	up	PREDICTED: E3 ubiquitin-protein ligase PUB23-like [Cucumis sativus]
CsaV3_1G043960	2.5833	1.36922	0.00707468	up	hypothetical protein Csa_1G639510 [Cucumis sativus]
CsaV3_1G044330	3.1134	1.63849	0.00236017	up	PREDICTED: uncharacterized protein LOC101204937 isoform X1 [Cucumis sativus]
CsaV3_1G044520	2.5412	1.34551	0.04154	up	PREDICTED: probable WRKY transcription factor 2 [Cucumis sativus]
CsaV3_1G044550	17.264	4.10969	4.07854e-06	up	PREDICTED: probable tyrosine-protein phosphatase At1g05000 [Cucumis sativus]
CsaV3_1G044700	3.33743	1.73874	0.00143366	up	PREDICTED: septum-promoting GTP-binding protein 1 [Cucumis sativus]
CsaV3_1G044780	4.12399	2.04404	0.0144285	up	hypothetical protein Csa_1G660200 [Cucumis sativus]
CsaV3_1G044800	2.0912	1.06433	0.0427308	up	PREDICTED: sterol 3-beta-glucosyltransferase UGT80A2-like isoform X1 [Cucumis sativus]
CsaV3_1G044910	4.49251	2.16752	0.000397432	up	PREDICTED: 1-phosphatidylinositol-3-phosphate 5-kinase FAB1B-like isoform X1 [Cucumis sativus]
CsaV3_1G045080	2.16571	1.11484	0.029287	up	PREDICTED: pentatricopeptide repeat-containing protein At1g08610 [Cucumis sativus]
CsaV3_1G045430	11.4797	3.52101	1.42314e-05	up	PREDICTED: phosphoenolpyruvate carboxylase kinase 1 [Cucumis melo]
CsaV3_1G045620	4.69779	2.23198	0.00202391	up	mitochondrial import inner membrane translocase subunit TIM23-2-like [Cucurbita maxima]
CsaV3_1G045670	3.24259	1.69715	0.000537585	up	PREDICTED: probable serine/threonine-protein kinase WNK9 [Cucumis sativus]
CsaV3_1G045850	0.314495	-1.66889	5.68431e-05	down	PREDICTED: EH domain-containing protein 1 [Cucumis sativus]
CsaV3_1G045880	0.456487	-1.13135	0.0372329	down	PREDICTED: uncharacterized protein LOC101203162 [Cucumis sativus]
CsaV3_1G045910	4.07142	2.02553	0.000428561	up	PREDICTED: vacuolar protein 8 [Cucumis sativus]
CsaV3_1G046240	2.30094	1.20222	0.0463004	up	PREDICTED: chaperonin 60 subunit alpha 2, chloroplastic [Cucumis sativus]
CsaV3_1G046310	2.55761	1.3548	0.0209281	up	hypothetical protein Csa_1G701980 [Cucumis sativus]
CsaV3_1G046320	5.19184	2.37625	0.000561553	up	PREDICTED: glutathione S-transferase omega-like 2 [Cucumis sativus]
CsaV3_1G046340	2.79159	1.48109	0.0124642	up	hypothetical protein Csa_1G702010 [Cucumis sativus]
CsaV3_1G046530	7.01601	2.81065	0.00014984	up	PREDICTED: BOI-related E3 ubiquitin-protein ligase 1-like [Cucumis sativus]
CsaV3_1G046600	8.94748	3.16148	1.66404e-05	up	PREDICTED: protein PHLOEM PROTEIN 2-LIKE A9 [Cucumis sativus]
CsaV3_1G046680	0.484136	-1.04652	0.00462286	down	PREDICTED: photosystem I reaction center subunit III, chloroplastic [Cucumis sativus]
CsaV3_2G001140	2.66231	1.41268	0.00467306	up	PREDICTED: serine/threonine-protein kinase At5g01020 [Cucumis sativus]
CsaV3_2G001180	6.30357	2.65617	0.00175943	up	PREDICTED: growth-regulating factor 5 isoform X1 [Cucumis sativus]
CsaV3_2G001260	0.470934	-1.0864	0.00793663	down	PREDICTED: replication protein A 70 kDa DNA-binding subunit A [Cucumis sativus]
CsaV3_2G001280	2.59457	1.37549	0.0206279	up	PREDICTED: protein Brevis radix-like 4 isoform X1 [Cucumis sativus]
CsaV3_2G001440	8.69008	3.11937	0.00414612	up	PREDICTED: putative transcription factor bHLH041 isoform X2 [Cucumis melo]
CsaV3_2G001520	0.459858	-1.12074	0.0164881	down	PREDICTED: uncharacterized protein LOC101203969 [Cucumis sativus]
CsaV3_2G001650	6.38133	2.67386	1.54776e-05	up	PREDICTED: zinc finger CCCH domain-containing protein 20-like [Cucumis sativus]
CsaV3_2G001770	3.27278	1.71052	0.00509643	up	PREDICTED: uncharacterized protein LOC101219082 [Cucumis sativus]
CsaV3_2G001800	6.52907	2.70688	0.00641653	up	PREDICTED: mitogen-activated protein kinase kinase 6 [Cucumis sativus]
CsaV3_2G001810	7.43195	2.89374	0.00022772	up	PREDICTED: mitogen-activated protein kinase kinase 6 [Cucumis melo]
CsaV3_2G001820	10.3231	3.3678	0.000680985	up	PREDICTED: uncharacterized protein LOC101219805 [Cucumis sativus]
CsaV3_2G001930	2.29669	1.19955	0.0271888	up	PREDICTED: tRNA A64-2'-O-ribosylphosphate transferase isoform X1 [Cucumis sativus]
CsaV3_2G001980	4.02258	2.00812	0.000110069	up	PREDICTED: uncharacterized protein LOC101210555 [Cucumis sativus]
CsaV3_2G002050	5.27222	2.39841	0.00675286	up	sugar transport protein 14 [Cucumis sativus]
CsaV3_2G002160	3.89373	1.96115	0.000332763	up	PREDICTED: protein tesmin/TSO1-like CXC 5 isoform X2 [Cucumis sativus]
CsaV3_2G002300	14.1202	3.81969	3.23855e-06	up	hypothetical protein Csa_2G004710 [Cucumis sativus]
CsaV3_2G002450	23.0311	4.52551	5.96475e-07	up	hypothetical protein Csa_2G005340 [Cucumis sativus]
CsaV3_2G002660	88.1795	6.46237	8.96857e-07	up	PREDICTED: cytochrome P450 734A1 [Cucumis sativus]
CsaV3_2G002670	0.46803	-1.09533	0.00973396	down	PREDICTED: uncharacterized protein LOC101208549 [Cucumis sativus]
CsaV3_2G002700	2.8303	1.50096	0.0162068	up	PREDICTED: zinc finger CCCH domain-containing protein 39-like [Cucumis sativus]
CsaV3_2G002710	0.158987	-2.65301	0.0185585	down	PREDICTED: zinc finger Ran-binding domain-containing protein 2 [Cucumis sativus]
CsaV3_2G002890	4.14273	2.05058	0.0036904	up	PREDICTED: SPX domain-containing protein 1 [Cucumis sativus]
CsaV3_2G002930	2.64275	1.40204	0.0103838	up	PREDICTED: EIN3-binding F-box protein 1 [Cucumis sativus]
CsaV3_2G003020	2.99129	1.58077	0.0446052	up	PREDICTED: blue copper protein-like [Cucumis sativus]
CsaV3_2G003030	4.06757	2.02417	0.00129268	up	PREDICTED: uncharacterized protein LOC101205660 [Cucumis sativus]
CsaV3_2G003100	3.30196	1.72332	0.0446191	up	PREDICTED: putative UDP-sugar transporter DDB_G0278631 isoform X1 [Cucumis sativus]
CsaV3_2G003130	2.65839	1.41055	0.0109798	up	PREDICTED: calmodulin-like protein 3 [Cucumis sativus]
CsaV3_2G003300	0.48432	-1.04597	0.00390438	down	PREDICTED: arogenate dehydrogenase 1, chloroplastic [Cucumis sativus]
CsaV3_2G003340	4.10928	2.03889	7.61809e-05	up	PREDICTED: prostatic spermine-binding protein [Cucumis sativus]
CsaV3_2G003350	2.41019	1.26915	0.0110674	up	PREDICTED: triphosphate tunel metalloenzyme 3 [Cucumis sativus]
CsaV3_2G003380	3.90466	1.9652	0.000473748	up	PREDICTED: NEDD8 ultimate buster 1 [Cucumis sativus]
CsaV3_2G003460	2.17513	1.1211	0.0499634	up	PREDICTED: adenylate kinase 5, chloroplastic [Cucumis sativus]
CsaV3_2G003660	2.18928	1.13045	0.0294496	up	PREDICTED: transcription factor bHLH66-like [Cucumis sativus]
CsaV3_2G003670	4.92684	2.30066	0.000213458	up	PREDICTED: CBL-interacting serine/threonine-protein kinase 6 [Cucumis sativus]
CsaV3_2G003850	5.84893	2.54817	0.00137425	up	PREDICTED: myosin-11 isoform X2 [Cucumis sativus]
CsaV3_2G003860	17.6373	4.14056	0.000326577	up	hypothetical protein Csa_2G010150 [Cucumis sativus]
CsaV3_2G003870	12.9263	3.69224	0.0248056	up	hypothetical protein Csa_2G010160 [Cucumis sativus]
CsaV3_2G003880	5.34974	2.41947	3.77485e-05	up	PREDICTED: GRF1-interacting factor 1 [Cucumis sativus]
CsaV3_2G003900	5.13005	2.35897	0.000163616	up	PREDICTED: myosin-binding protein 1 [Cucumis sativus]
CsaV3_2G004090	38.236	5.25686	0.0204362	up	PREDICTED: pathogenesis-related protein PR-4 [Cucumis sativus]
CsaV3_2G004130	2.49835	1.32098	0.00670405	up	PREDICTED: auxin-responsive protein IAA4 [Cucumis sativus]
CsaV3_2G004160	16.696	4.06143	8.84419e-06	up	PREDICTED: light-inducible protein CPRF2-like [Cucumis sativus]
CsaV3_2G004180	2.93822	1.55494	0.00310605	up	PREDICTED: uncharacterized protein LOC101222315 [Cucumis sativus]
CsaV3_2G004300	3.90459	1.96517	0.00253589	up	hypothetical protein Csa_2G011590 [Cucumis sativus]
CsaV3_2G004400	4.82231	2.26973	0.00108215	up	PREDICTED: probable disease resistance protein At5g66900 [Cucumis sativus]
CsaV3_2G004440	2.29182	1.1965	0.0144289	up	PREDICTED: probable nucleolar protein 5-2 [Cucumis sativus]
CsaV3_2G004830	4.19683	2.0693	0.000259666	up	PREDICTED: receptor-like cytosolic serine/threonine-protein kinase RBK2 [Cucumis sativus]
CsaV3_2G004850	8.18186	3.03243	1.75548e-05	up	hypothetical protein Csa_2G020860 [Cucumis sativus]
CsaV3_2G004860	5.35468	2.4208	0.00356278	up	MRGH5 [Cucumis melo subsp. melo]
CsaV3_2G004870	6.39745	2.6775	0.00079899	up	hypothetical protein Csa_2G020870 [Cucumis sativus]
CsaV3_2G004910	0.496344	-1.01059	0.0108106	down	PREDICTED: UPF0603 protein At1g54780, chloroplastic [Cucumis sativus]
CsaV3_2G004950	2.21719	1.14873	0.0333951	up	hypothetical protein Csa_2G020950 [Cucumis sativus]
CsaV3_2G005010	38.9307	5.28284	0.000151289	up	PREDICTED: endogenous alpha-amylase/subtilisin inhibitor-like [Cucumis sativus]
CsaV3_2G005020	15.3838	3.94334	0.00300893	up	PREDICTED: miraculin-like [Cucumis sativus]
CsaV3_2G005080	4.33828	2.11712	0.000548203	up	PREDICTED: E3 ubiquitin-protein ligase ATL6 [Cucumis sativus]
CsaV3_2G005190	4.06149	2.02201	0.00139789	up	PREDICTED: peroxisomal adenine nucleotide carrier 1-like [Cucumis sativus]
CsaV3_2G005210	3.87766	1.95519	0.00995974	up	PREDICTED: TMV resistance protein N-like isoform X1 [Cucumis sativus]
CsaV3_2G006560	2.38207	1.25222	0.0389181	up	PREDICTED: actin cytoskeleton-regulatory complex protein PAN1-like [Cucumis sativus]
CsaV3_2G006590	0.443304	-1.17363	0.000771435	down	PREDICTED: probable histone H2A.5 [Cucumis sativus]
CsaV3_2G006620	3.34837	1.74346	0.0178777	up	PREDICTED: cell cycle checkpoint control protein RAD9A [Cucumis sativus]
CsaV3_2G006660	20.0449	4.32516	0.0128139	up	PREDICTED: bidirectional sugar transporter SWEET16-like [Cucumis sativus]
CsaV3_2G006760	45.8203	5.51792	1.45295e-08	up	PREDICTED: F-box protein PP2-B15-like [Cucumis sativus]
CsaV3_2G006770	22.1564	4.46965	2.03446e-05	up	PREDICTED: F-box protein PP2-B13-like [Cucumis sativus]
CsaV3_2G006870	4.93987	2.30447	0.000382214	up	PREDICTED: dnaJ homolog subfamily B member 8 [Cucumis sativus]
CsaV3_2G006880	12.0125	3.58646	2.0039e-05	up	hypothetical protein Csa_2G033340 [Cucumis sativus]
CsaV3_2G006890	12.5337	3.64774	7.14877e-06	up	PREDICTED: uncharacterized protein LOC101207106 isoform X1 [Cucumis sativus]
CsaV3_2G007020	2.24196	1.16476	0.0155947	up	PREDICTED: uncharacterized protein LOC101204620 [Cucumis sativus]
CsaV3_2G007090	2.46014e-05	-15.3109	2.74837e-11	down	PREDICTED: probable nicotianamine synthase 4 [Cucumis sativus]
CsaV3_2G007150	3.56031	1.832	0.000630635	up	hypothetical protein Csa_2G034590 [Cucumis sativus]
CsaV3_2G007430	0.486093	-1.0407	0.0262874	down	PREDICTED: uncharacterized protein LOC101216013 [Cucumis sativus]
CsaV3_2G007460	2.62198	1.39066	0.00759714	up	PREDICTED: ubiquitin carboxyl-terminal hydrolase 23 [Cucumis sativus]
CsaV3_2G007580	14.2939	3.83732	7.17885e-06	up	PREDICTED: uncharacterized protein LOC101215299 isoform X2 [Cucumis sativus]
CsaV3_2G007590	2.14954	1.10403	0.0424779	up	PREDICTED: UPF0057 membrane protein At4g30660-like [Cucumis sativus]
CsaV3_2G007600	0.37846	-1.40179	0.0186156	down	PREDICTED: F-box protein SKIP1-like [Cucumis sativus]
CsaV3_2G007670	3.24446	1.69798	0.000304374	up	PREDICTED: DNA-directed RNA polymerase 3, chloroplastic [Cucumis sativus]
CsaV3_2G007810	6.98858	2.805	2.01403e-05	up	PREDICTED: UDP-glucuronate 4-epimerase 1 [Cucumis sativus]
CsaV3_2G007900	2.16033	1.11125	0.0228785	up	PREDICTED: probable E3 ubiquitin-protein ligase XBOS32 [Cucumis sativus]
CsaV3_2G008160	7.72733	2.94997	6.61004e-06	up	PREDICTED: (R)-mandelonitrile lyase 3-like isoform X2 [Cucumis sativus]
CsaV3_2G008170	26.0667	4.70414	0.00024118	up	hypothetical protein Csa_2G055050 [Cucumis sativus]
CsaV3_2G008260	3.12963	1.64599	0.00203288	up	PREDICTED: diacylglycerol kinase 7 [Cucumis sativus]
CsaV3_2G008310	3.31952	1.73098	0.00206599	up	PREDICTED: uncharacterized protein LOC101218254 [Cucumis sativus]
CsaV3_2G008540	0.435845	-1.19811	0.0280296	down	PREDICTED: uncharacterized protein LOC101221328 [Cucumis sativus]
CsaV3_2G008600	5.02722	2.32976	0.00192619	up	PREDICTED: pentatricopeptide repeat-containing protein At2g34400 [Cucumis sativus]
CsaV3_2G009030	5.8389	2.5457	7.61908e-05	up	PREDICTED: auxin response factor 19-like [Cucumis sativus]
CsaV3_2G009070	93.1257	6.54111	3.49101e-08	up	PREDICTED: cytochrome P450 CYP73A100-like [Cucumis sativus]
CsaV3_2G009090	2.7037	1.43493	0.00535295	up	PREDICTED: WD repeat-containing protein 36 [Cucumis sativus]
CsaV3_2G009110	2.15455	1.10739	0.0488801	up	PREDICTED: 26S proteasome regulatory subunit RPN13 isoform X1 [Cucumis sativus]
CsaV3_2G009190	2.83514	1.50342	0.01738	up	hypothetical protein Csa_2G070330 [Cucumis sativus]
CsaV3_2G009220	27.3298	4.7724	1.33247e-06	up	PREDICTED: protein BONZAI 3 [Cucumis sativus]
CsaV3_2G009240	0.46833	-1.0944	0.0304617	down	PREDICTED: chloroplast envelope membrane protein isoform X1 [Cucumis sativus]
CsaV3_2G009260	4.93348	2.3026	0.000388682	up	ethylene receptor ETR1-2 [Cucumis sativus]
CsaV3_2G009270	2.65041	1.40622	0.014113	up	PREDICTED: glycine--tRNA ligase 1, mitochondrial [Cucumis sativus]
CsaV3_2G009550	2.43243	1.2824	0.0372783	up	hypothetical protein Csa_2G074120 [Cucumis sativus]
CsaV3_2G009630	4.38401	2.13225	0.00298662	up	PREDICTED: ABC transporter B family member 4-like [Cucumis sativus]
CsaV3_2G009640	12.2956	3.62007	0.00103975	up	hypothetical protein Csa_2G074200 [Cucumis sativus]
CsaV3_2G009670	0.424767	-1.23526	0.0132998	down	hypothetical protein Csa_2G074230 [Cucumis sativus]
CsaV3_2G009780	4.69579	2.23137	0.000847518	up	PREDICTED: TMV resistance protein N-like isoform X2 [Cucumis sativus]
CsaV3_2G009890	11.2506	3.49193	1.55716e-05	up	PREDICTED: disease resistance protein At4g27190-like [Cucumis sativus]
CsaV3_2G010040	0.468344	-1.09436	0.0462659	down	PREDICTED: ammonium transporter 1 member 2-like [Cucumis sativus]
CsaV3_2G010060	0.436063	-1.19739	0.0149911	down	PREDICTED: ammonium transporter 1 member 2 [Cucumis sativus]
CsaV3_2G010070	2.23537	1.16051	0.0206154	up	PREDICTED: translational activator GCN1 [Cucumis sativus]
CsaV3_2G010090	0.464518	-1.10619	0.00452844	down	hypothetical protein Csa_2G079660 [Cucumis sativus]
CsaV3_2G010260	2.81314	1.49218	0.0033923	up	PREDICTED: acyl-[acyl-carrier-protein] desaturase, chloroplastic-like [Cucumis sativus]
CsaV3_2G010370	2.33425	1.22296	0.0069538	up	PREDICTED: DNA-directed RNA polymerases II, IV and V subunit 3 [Cucumis sativus]
CsaV3_2G010400	2.03375	1.02414	0.047854	up	Interferon-induced GTP-binding protein mx [Cucumis sativus]
CsaV3_2G010410	2.9838	1.57715	0.0307095	up	sugar transport protein 10-like [Cucumis sativus]
CsaV3_2G010420	3.01927	1.5942	0.00363366	up	PREDICTED: F-box protein PP2-B10 [Cucumis sativus]
CsaV3_2G010540	3.31366	1.72843	0.00372481	up	PREDICTED: probable protein phosphatase 2C 33 [Cucumis sativus]
CsaV3_2G010640	2.57561	1.36492	0.0142928	up	PREDICTED: uncharacterized protein LOC101203306 [Cucumis sativus]
CsaV3_2G010680	3.76976	1.91447	0.017945	up	hypothetical protein Csa_2G101100 [Cucumis sativus]
CsaV3_2G010740	0.497942	-1.00595	0.0129855	down	PREDICTED: probable methyltransferase PMT2 [Cucumis sativus]
CsaV3_2G010850	5.61398	2.48902	0.00217974	up	PREDICTED: uncharacterized protein LOC101223025 [Cucumis sativus]
CsaV3_2G010880	3.7131	1.89262	0.00129323	up	PREDICTED: putative phospholipid-transporting ATPase 9 [Cucumis sativus]
CsaV3_2G011110	3.32371	1.73279	0.00596008	up	PREDICTED: cytochrome P450 714C2-like [Cucumis sativus]
CsaV3_2G011320	39.9455	5.31996	4.92209e-07	up	hypothetical protein Csa_2G123610 [Cucumis sativus]
CsaV3_2G011390	0.414556	-1.27036	0.0129607	down	PREDICTED: uncharacterized aarF domain-containing protein kinase At1g79600, chloroplastic [Cucumis sativus]
CsaV3_2G011400	0.430233	-1.21681	0.00358309	down	PREDICTED: vesicle-associated membrane protein 722-like [Cucumis sativus]
CsaV3_2G011460	5.08483	2.3462	0.000173476	up	PREDICTED: cyclin-dependent kinase inhibitor 5-like [Cucumis sativus]
CsaV3_2G011510	2.70525	1.43576	0.0339172	up	PREDICTED: receptor like protein kinase S.2 [Cucumis sativus]
CsaV3_2G011520	0.442622	-1.17585	0.0112072	down	PREDICTED: high mobility group B protein 15 isoform X1 [Cucumis sativus]
CsaV3_2G011660	3.34403	1.74159	0.0175134	up	PREDICTED: uncharacterized protein At1g28695 [Cucumis sativus]
CsaV3_2G011790	2.76991	1.46984	0.00179882	up	PREDICTED: small subunit processome component 20 homolog [Cucumis sativus]
CsaV3_2G011850	2.32993	1.22029	0.00736333	up	PREDICTED: nuclear pore complex protein NUP160 isoform X1 [Cucumis sativus]
CsaV3_2G012320	2.26693	1.18074	0.0208299	up	PREDICTED: DEAD-box ATP-dependent RNA helicase 13 [Cucumis sativus]
CsaV3_2G012410	4.77021	2.25405	0.00405651	up	PREDICTED: uncharacterized protein LOC101215059 [Cucumis sativus]
CsaV3_2G012500	0.394801	-1.3408	0.0282379	down	PREDICTED: protein PROTON GRADIENT REGULATION 5, chloroplastic [Cucumis sativus]
CsaV3_2G012580	4.6623	2.22104	8.52153e-05	up	PREDICTED: protein NRT1/ PTR FAMILY 5.2 [Cucumis sativus]
CsaV3_2G012630	7.34574	2.87691	6.94832e-05	up	PREDICTED: peroxisomal membrane protein PMP22 [Cucumis sativus]
CsaV3_2G012660	11.3282	3.50185	0.0159443	up	PREDICTED: putative protein phosphatase 2C-like protein 44 [Cucumis sativus]
CsaV3_2G012680	3.3513	1.74472	0.0442834	up	hypothetical protein Csa_2G174080 [Cucumis sativus]
CsaV3_2G012700	2.34395	1.22894	0.0208815	up	PREDICTED: casein kinase I-like isoform X1 [Cucumis sativus]
CsaV3_2G012750	5.01778	2.32705	0.00031289	up	PREDICTED: putative E3 ubiquitin-protein ligase XBAT34 [Cucumis sativus]
CsaV3_2G012780	65.7767	6.0395	3.95508e-06	up	PREDICTED: myb-related protein Myb4-like [Cucumis sativus]
CsaV3_2G012790	0.353664	-1.49955	0.0162339	down	PREDICTED: probable inorganic phosphate transporter 1-3 [Cucumis sativus]
CsaV3_2G012810	2.70526	1.43577	0.0274716	up	pathogen induced 4 protein [Cucumis sativus]
CsaV3_2G012840	0.327567	-1.61014	0.00100308	down	hypothetical protein Csa_2G176690 [Cucumis sativus]
CsaV3_2G012870	25.3066	4.66144	3.82706e-07	up	PREDICTED: ethylene-responsive transcription factor 1B-like [Cucumis sativus]
CsaV3_2G012900	4.91065	2.29591	0.00603939	up	hypothetical protein Csa_2G179220 [Cucumis sativus]
CsaV3_2G012920	0.465608	-1.10281	0.00230022	down	PREDICTED: 1-aminocyclopropane-1-carboxylate oxidase homolog 6-like [Cucumis sativus]
CsaV3_2G013020	2.19551	1.13456	0.0449848	up	PREDICTED: protein TPX2 isoform X2 [Cucumis sativus]
CsaV3_2G013030	3.90594	1.96567	0.0137133	up	PREDICTED: uncharacterized protein LOC101217539 isoform X1 [Cucumis sativus]
CsaV3_2G013060	321.244	8.32753	3.04454e-05	up	hypothetical protein Csa_2G193320 [Cucumis sativus]
CsaV3_2G013160	0.116259	-3.10459	0.0172646	down	PREDICTED: uncharacterized protein LOC101222989 [Cucumis sativus]
CsaV3_2G013230	7.83978	2.97081	6.84624e-06	up	PREDICTED: auxin-induced protein 22B-like [Cucumis sativus]
CsaV3_2G013250	4.14206	2.05035	5.82789e-05	up	PREDICTED: CBL-interacting serine/threonine-protein kinase 7 [Cucumis sativus]
CsaV3_2G013310	0.294889	-1.76176	0.0129381	down	hypothetical protein Csa_2G213980 [Cucumis sativus]
CsaV3_2G013360	3.18991	1.67352	0.020095	up	PREDICTED: ATP sulfurylase 1, chloroplastic [Cucumis sativus]
CsaV3_2G013460	2.67113	1.41745	0.0024562	up	PREDICTED: uncharacterized protein LOC101203405 isoform X1 [Cucumis sativus]
CsaV3_2G013570	2.00716	1.00515	0.0465209	up	PREDICTED: 50S ribosomal protein L24, chloroplastic [Cucumis sativus]
CsaV3_2G013620	3.43401	1.7799	0.0363577	up	PREDICTED: AF4/FMR2 family member 4-like [Cucumis sativus]
CsaV3_2G013640	46.544	5.54052	4.25909e-05	up	PREDICTED: chlorophyllase-1-like [Cucumis sativus]
CsaV3_2G013780	3.34951	1.74395	0.00789979	up	PREDICTED: beta-carotene isomerase D27, chloroplastic [Cucumis sativus]
CsaV3_2G013800	2.62403	1.39178	0.0174294	up	PREDICTED: protein LONGIFOLIA 1 [Cucumis sativus]
CsaV3_2G013880	0.357621	-1.4835	0.0134795	down	PREDICTED: heat stress transcription factor A-7a [Cucumis sativus]
CsaV3_2G013890	2.30113	1.20235	0.0489467	up	PREDICTED: uncharacterized protein LOC101210198 isoform X1 [Cucumis sativus]
CsaV3_2G013910	0.42849	-1.22267	0.0251123	down	PREDICTED: transportin-1 [Cucumis melo]
CsaV3_2G014080	2.50666	1.32577	0.0456635	up	PREDICTED: probable carboxylesterase 13 [Cucumis sativus]
CsaV3_2G014110	2.92782	1.54983	0.00228944	up	PREDICTED: polyadenylate-binding protein RBP47 [Cucumis sativus]
CsaV3_2G014120	15.3423	3.93944	1.25784e-05	up	PREDICTED: uncharacterized protein LOC101210068 [Cucumis sativus]
CsaV3_2G014220	4.77867	2.25661	0.000164679	up	PREDICTED: phragmoplast orienting kinesin 2 [Cucumis sativus]
CsaV3_2G014230	3.83936	1.94086	0.00781477	up	PREDICTED: salicylic acid-binding protein 2 [Cucumis sativus]
CsaV3_2G014240	6.70803	2.74589	9.09672e-05	up	PREDICTED: uncharacterized protein LOC101222441 [Cucumis sativus]
CsaV3_2G014320	2.41324	1.27097	0.0253381	up	hypothetical protein Csa_2G237740 [Cucumis sativus]
CsaV3_2G014330	3.08945	1.62735	0.0127445	up	PREDICTED: extra-large guanine nucleotide-binding protein 1-like isoform X2 [Cucumis sativus]
CsaV3_2G014420	3.53032	1.8198	0.0105019	up	PREDICTED: pentatricopeptide repeat-containing protein At4g20090 [Cucumis sativus]
CsaV3_2G014540	2.05217	1.03715	0.0434298	up	PREDICTED: polyol transporter 5-like [Cucumis sativus]
CsaV3_2G014680	3.44635	1.78507	0.00150279	up	PREDICTED: probable LRR receptor-like serine/threonine-protein kinase At2g16250 [Cucumis sativus]
CsaV3_2G014690	3.71062	1.89166	0.00237073	up	hypothetical protein Csa_2G247040 [Cucumis sativus]
CsaV3_2G014700	3.93058	1.97474	0.0164639	up	hypothetical protein Csa_2G247050 [Cucumis sativus]
CsaV3_2G014760	3.14761	1.65426	0.00252524	up	PREDICTED: uncharacterized protein LOC101210790 [Cucumis sativus]
CsaV3_2G014820	15.679	3.97076	1.02993e-06	up	PREDICTED: isoflavone reductase-like protein [Cucumis sativus]
CsaV3_2G014830	7.392	2.88597	6.93727e-05	up	PREDICTED: isoflavone reductase-like protein [Cucumis sativus]
CsaV3_2G014890	2.47803	1.3092	0.0135262	up	hypothetical protein Csa_2G248670 [Cucumis sativus]
CsaV3_2G014920	0.212765	-2.23267	0.0091435	down	PREDICTED: NADPH-dependent 1-acyldihydroxyacetone phosphate reductase-like [Cucumis sativus]
CsaV3_2G014980	5.19398	2.37684	0.000155923	up	PREDICTED: ocs element-binding factor 1-like [Cucumis sativus]
CsaV3_2G014990	2.42456	1.27773	0.0293887	up	PREDICTED: chaperone protein dnaJ 10-like [Cucumis sativus]
CsaV3_2G015220	2.19134	1.13181	0.0178013	up	PREDICTED: endophilin-A1 [Cucumis sativus]
CsaV3_2G015250	9.62664	3.26703	1.16528e-06	up	PREDICTED: GATA transcription factor 5-like [Cucumis sativus]
CsaV3_2G015280	0.42341	-1.23987	0.0160004	down	PREDICTED: fructose-bisphosphate aldolase 1, chloroplastic [Cucumis sativus]
CsaV3_2G015300	2.94913	1.56029	0.00311118	up	PREDICTED: ubiquitin fusion degradation protein 1 homolog [Cucumis sativus]
CsaV3_2G015390	0.410279	-1.28532	0.0195002	down	PREDICTED: pentatricopeptide repeat-containing protein DOT4, chloroplastic-like [Cucumis sativus]
CsaV3_2G015400	0.325078	-1.62114	0.0371194	down	SAUR family protein [Cucumis sativus]
CsaV3_2G015540	10.7155	3.42163	3.3013e-05	up	hypothetical protein Csa_2G258760 [Cucumis sativus]
CsaV3_2G015560	2.77098	1.4704	0.0286471	up	auxin-responsive protein SAUR21-like [Cucurbita moschata]
CsaV3_2G015590	2.53291	1.34079	0.0486196	up	hypothetical protein Csa_2G258810 [Cucumis sativus]
CsaV3_2G015660	2.37437	1.24754	0.0331938	up	PREDICTED: uncharacterized protein LOC101208263 [Cucumis sativus]
CsaV3_2G015680	2.33117	1.22105	0.0416912	up	hypothetical protein Csa_2G263890 [Cucumis sativus]
CsaV3_2G015830	0.480984	-1.05594	0.0186721	down	PREDICTED: dirigent protein 23 [Cucumis sativus]
CsaV3_2G015840	0.491051	-1.02606	0.0354424	down	PREDICTED: PI-PLC X-box domain-containing protein DDB_G0293730-like [Cucumis sativus]
CsaV3_2G015850	0.336167	-1.57275	0.00436501	down	PREDICTED: chaperone protein dnaJ 11, chloroplastic-like [Cucumis sativus]
CsaV3_2G015860	2.4752	1.30754	0.0275976	up	PREDICTED: uncharacterized protein LOC101216019 [Cucumis sativus]
CsaV3_2G015880	0.41593	-1.26559	0.0239347	down	PREDICTED: thaumatin-like protein 1b isoform X2 [Cucumis sativus]
CsaV3_2G015910	19.7314	4.30242	9.43733e-07	up	PREDICTED: protein NUCLEAR FUSION DEFECTIVE 4 [Cucumis sativus]
CsaV3_2G016000	2.82268	1.49706	0.0133771	up	PREDICTED: uncharacterized protein LOC101218079 [Cucumis sativus]
CsaV3_2G016280	2.11607	1.08139	0.0189796	up	PREDICTED: glutamine--tRNA ligase-like [Cucumis sativus]
CsaV3_2G016320	6.07168	2.6021	0.0130562	up	hypothetical protein Csa_2G271490 [Cucumis sativus]
CsaV3_2G016340	5.50744	2.46138	0.0100346	up	hypothetical protein Csa_1G613530 [Cucumis sativus]
CsaV3_2G016380	0.451974	-1.14569	0.0363755	down	PREDICTED: ethylene-responsive transcription factor ERF011-like [Cucumis sativus]
CsaV3_2G016410	5.62356	2.49148	5.70879e-05	up	PREDICTED: filament-like plant protein 7 [Cucumis sativus]
CsaV3_2G016470	0.410658	-1.28399	0.0136602	down	PREDICTED: F-box protein At5g67140-like [Cucumis sativus]
CsaV3_2G016500	3.49617	1.80577	0.000799378	up	PREDICTED: DNA polymerase alpha catalytic subunit [Cucumis sativus]
CsaV3_2G016630	0.465137	-1.10427	0.0126711	down	hypothetical protein Csa_2G277050 [Cucumis sativus]
CsaV3_2G016870	8.71595	3.12366	0.000181655	up	PREDICTED: uncharacterized protein LOC101205218 [Cucumis sativus]
CsaV3_2G016930	3.91232	1.96803	0.00126629	up	PREDICTED: serine/threonine-protein kinase SRK2I isoform X2 [Cucumis sativus]
CsaV3_2G016990	0.445988	-1.16492	0.0092013	down	PREDICTED: uncharacterized protein LOC101212496 [Cucumis sativus]
CsaV3_2G017060	2.29985	1.20154	0.0140625	up	PREDICTED: BEL1-like homeodomain protein 2 [Cucumis sativus]
CsaV3_2G017310	4.18666	2.0658	0.00335523	up	PREDICTED: patatin-like protein 2 [Cucumis sativus]
CsaV3_2G017450	0.397293	-1.33172	0.0109962	down	PREDICTED: calcium uniporter protein 2, mitochondrial-like isoform X1 [Cucumis sativus]
CsaV3_2G017620	4.38892	2.13387	0.00054325	up	PREDICTED: UPF0496 protein At2g18630-like [Cucumis sativus]
CsaV3_2G017660	4.36218	2.12505	0.00127299	up	PREDICTED: shikimate kinase, chloroplastic [Cucumis sativus]
CsaV3_2G017700	5.5881	2.48236	9.06818e-05	up	PREDICTED: uncharacterized GTP-binding protein At5g64813 [Cucumis sativus]
CsaV3_2G017710	2.93943	1.55554	0.046188	up	hypothetical protein Csa_2G297170 [Cucumis sativus]
CsaV3_2G017720	16.8623	4.07573	5.46472e-06	up	PREDICTED: probable WRKY transcription factor 51 [Cucumis sativus]
CsaV3_2G017730	2.18716	1.12906	0.0190165	up	PREDICTED: ras-related protein Rab7 [Cucumis sativus]
CsaV3_2G017880	7.36531	2.88075	0.000485048	up	PREDICTED: terpene synthase 10-like [Cucumis sativus]
CsaV3_2G018000	2.53399	1.34141	0.0340355	up	hypothetical protein Csa_2G299940 [Cucumis sativus]
CsaV3_2G018020	18.7204	4.22654	0.000519421	up	PREDICTED: probable mannitol dehydrogenase [Cucumis sativus]
CsaV3_2G018180	0.322582	-1.63226	0.00574014	down	PREDICTED: probable pectinesterase/pectinesterase inhibitor 51 [Cucumis sativus]
CsaV3_2G018190	3.40196	1.76637	0.00966787	up	PREDICTED: probable pectinesterase/pectinesterase inhibitor 51 [Cucumis sativus]
CsaV3_2G018210	5.83042	2.5436	0.000944914	up	PREDICTED: pentatricopeptide repeat-containing protein At5g04780-like [Cucumis sativus]
CsaV3_2G019390	0.445623	-1.1661	0.0238746	down	PREDICTED: probable polygalacturonase [Cucumis sativus]
CsaV3_2G019550	3.91954	1.97069	0.000129555	up	PREDICTED: probable receptor-like serine/threonine-protein kinase At5g57670 [Cucumis sativus]
CsaV3_2G019580	2.59599	1.37628	0.0108816	up	PREDICTED: eukaryotic translation initiation factor 6-2 [Cucumis sativus]
CsaV3_2G019670	2.26125	1.17712	0.0233482	up	PREDICTED: beta-galactosidase 10 [Cucumis sativus]
CsaV3_2G019740	41.2532	5.36643	4.7554e-07	up	PREDICTED: NAC domain-containing protein 2 [Cucumis sativus]
CsaV3_2G019780	2.34193	1.2277	0.0222596	up	PREDICTED: probable LRR receptor-like serine/threonine-protein kinase At5g63710 isoform X1 [Cucumis melo]
CsaV3_2G020820	9.70807	3.27918	0.000279655	up	hypothetical protein Csa_3G512980 [Cucumis sativus]
CsaV3_2G020830	16.2371	4.02122	0.000236929	up	hypothetical protein Csa_3G512980 [Cucumis sativus]
CsaV3_2G021080	2.32393	1.21657	0.0179077	up	hypothetical protein Csa_2G325960 [Cucumis sativus]
CsaV3_2G021090	4.98611	2.31792	0.00648854	up	PREDICTED: uncharacterized protein LOC101208506 [Cucumis sativus]
CsaV3_2G021120	0.488839	-1.03257	0.0086649	down	hypothetical protein Csa_2G324450 [Cucumis sativus]
CsaV3_2G024280	3.68824	1.88293	0.00150165	up	PREDICTED: uncharacterized protein LOC101215840 [Cucumis sativus]
CsaV3_2G024290	2.71132	1.43899	0.00385551	up	PREDICTED: prostaglandin E synthase 2-like [Cucumis sativus]
CsaV3_2G024400	0.464809	-1.10529	0.0316624	down	PREDICTED: GDSL esterase/lipase EXL3 [Cucumis sativus]
CsaV3_2G024440	0.442832	-1.17517	0.0021181	down	PREDICTED: thioredoxin-like protein CDSP32, chloroplastic [Cucumis sativus]
CsaV3_2G024450	0.391094	-1.35441	0.0119087	down	PREDICTED: hippocampus abundant transcript 1 protein isoform X2 [Cucumis sativus]
CsaV3_2G024520	4.48433	2.16489	3.1416e-05	up	hypothetical protein Csa_2G348180 [Cucumis sativus]
CsaV3_2G024530	3.76592	1.913	0.000524898	up	PREDICTED: ganglioside-induced differentiation-associated-protein 2 [Cucumis sativus]
CsaV3_2G024570	2.46223	1.29997	0.0218981	up	PREDICTED: uncharacterized protein LOC101212478 [Cucumis sativus]
CsaV3_2G024820	3.09067	1.62792	0.00838007	up	PREDICTED: cysteine-rich receptor-like protein kinase 2 isoform X1 [Cucumis sativus]
CsaV3_2G024940	4.51095	2.17343	0.000959893	up	PREDICTED: uncharacterized protein LOC101207008 [Cucumis sativus]
CsaV3_2G025000	4.13343	2.04734	0.00197162	up	PREDICTED: sufE-like protein 2, chloroplastic [Cucumis sativus]
CsaV3_2G025020	4.79259	2.26081	0.00408449	up	PREDICTED: coilin isoform X1 [Cucumis sativus]
CsaV3_2G025110	0.387096	-1.36924	0.00697762	down	PREDICTED: dentin sialophosphoprotein-like [Cucumis sativus]
CsaV3_2G025190	0.422407	-1.2433	0.0186993	down	PREDICTED: protein HHL1, chloroplastic isoform X1 [Cucumis sativus]
CsaV3_2G025210	10420.9	13.3472	1.2512e-06	up	PREDICTED: vinorine synthase-like [Cucumis sativus]
CsaV3_2G025330	2.17582	1.12156	0.0210138	up	hypothetical protein Csa_2G350460 [Cucumis sativus]
CsaV3_2G025340	5.77454	2.52971	0.000125993	up	PREDICTED: uncharacterized protein At3g61260 [Cucumis sativus]
CsaV3_2G025430	47.9654	5.58392	4.86241e-07	up	PREDICTED: uncharacterized protein LOC101220122 [Cucumis sativus]
CsaV3_2G025440	3.32037	1.73135	0.000839759	up	PREDICTED: F-box protein At1g67340-like [Cucumis sativus]
CsaV3_2G025510	0.358078	-1.48165	0.00140235	down	PREDICTED: heat stress transcription factor A-2 [Cucumis sativus]
CsaV3_2G025570	0.372418	-1.42501	0.00149648	down	PREDICTED: glycine dehydrogenase (decarboxylating), mitochondrial [Cucumis sativus]
CsaV3_2G025610	4.31657	2.10988	5.17601e-05	up	PREDICTED: transcription factor MYB1R1-like [Cucumis sativus]
CsaV3_2G025640	2.76481	1.46718	0.00178035	up	PREDICTED: pollen-specific protein SF21 isoform X1 [Cucumis sativus]
CsaV3_2G025670	8.05101	3.00917	5.17432e-05	up	PREDICTED: ferrochelatase-2, chloroplastic [Cucumis sativus]
CsaV3_2G025690	3.41974	1.77389	0.00121609	up	PREDICTED: vacuolar-processing enzyme-like [Cucumis sativus]
CsaV3_2G025730	6.45966	2.69146	0.000851494	up	hypothetical protein Csa_2G351860 [Cucumis sativus]
CsaV3_2G025750	3.70362	1.88894	0.0017526	up	PREDICTED: protein EARLY FLOWERING 3 [Cucumis sativus]
CsaV3_2G025800	3.01643	1.59284	0.0270751	up	hypothetical protein Csa_2G352420 [Cucumis sativus]
CsaV3_2G025820	3.79262	1.92319	0.0196972	up	PREDICTED: branched-chain-amino-acid aminotransferase 2, chloroplastic-like [Cucumis sativus]
CsaV3_2G025920	0.495808	-1.01215	0.0276917	down	PREDICTED: uncharacterized protein LOC101212562 [Cucumis sativus]
CsaV3_2G025930	15.1178	3.91817	6.57183e-08	up	PREDICTED: growth-regulating factor 1-like isoform X2 [Cucumis sativus]
CsaV3_2G026070	3.5015	1.80798	0.00406187	up	PREDICTED: F-box protein At3g12350 [Cucumis sativus]
CsaV3_2G026160	0.374685	-1.41625	0.0161819	down	hypothetical protein Csa_2G354760 [Cucumis sativus]
CsaV3_2G026170	6.62152	2.72716	2.39501e-05	up	PREDICTED: U-box domain-containing protein 4-like [Cucumis sativus]
CsaV3_2G026210	37.0116	5.2099	3.45042e-07	up	PREDICTED: zinc finger protein ZAT10-like [Cucumis sativus]
CsaV3_2G026410	4.28934	2.10076	0.000920489	up	PREDICTED: transcription factor MYB44-like [Cucumis sativus]
CsaV3_2G026540	7.09235	2.82626	2.75807e-05	up	PREDICTED: transcription factor SPATULA-like [Cucumis sativus]
CsaV3_2G026590	3.11475	1.63912	0.00172205	up	PREDICTED: uncharacterized protein LOC101203977 [Cucumis sativus]
CsaV3_2G026650	10.7652	3.42831	3.10667e-05	up	PREDICTED: glutamate receptor 2.5-like [Cucumis sativus]
CsaV3_2G026660	24.1308	4.5928	0.00142412	up	hypothetical protein Csa_2G357250 [Cucumis sativus]
CsaV3_2G027800	0.497739	-1.00654	0.017729	down	PREDICTED: thioredoxin-like 4, chloroplastic [Cucumis sativus]
CsaV3_2G027820	0.351936	-1.50662	0.00752077	down	PREDICTED: protein WEAK CHLOROPLAST MOVEMENT UNDER BLUE LIGHT 1-like [Cucumis sativus]
CsaV3_2G027860	2.45926	1.29822	0.0273436	up	hypothetical protein Csa_2G357860 [Cucumis sativus]
CsaV3_2G027870	4.5834	2.19642	0.000173661	up	hypothetical protein Csa_2G358860 [Cucumis sativus]
CsaV3_2G027880	5.15934	2.36719	0.000180938	up	hypothetical protein Csa_2G358870 [Cucumis sativus]
CsaV3_2G027910	3.72044	1.89547	0.00151029	up	hypothetical protein Csa_2G359890 [Cucumis sativus]
CsaV3_2G027950	3.18195	1.66991	0.00461925	up	PREDICTED: calcium-binding protein-like [Cucumis sativus]
CsaV3_2G027960	2.2701	1.18275	0.0437693	up	hypothetical protein Csa_2G359940 [Cucumis sativus]
CsaV3_2G027990	6.42788	2.68434	0.000208706	up	hypothetical protein Csa_2G359970 [Cucumis sativus]
CsaV3_2G028050	2.20252	1.13915	0.0364803	up	PREDICTED: DPH4 homolog [Cucumis sativus]
CsaV3_2G028070	4.13696	2.04857	0.0327194	up	PREDICTED: uncharacterized protein LOC101221028 [Cucumis sativus]
CsaV3_2G028170	14635.1	13.8371	2.69925e-06	up	PREDICTED: transcription factor MYB44-like [Cucumis sativus]
CsaV3_2G028250	61.2153	5.93582	5.59145e-07	up	PREDICTED: protein NRT1/ PTR FAMILY 4.5-like [Cucumis sativus]
CsaV3_2G028260	2.44821	1.29173	0.0135194	up	PREDICTED: thylakoidal processing peptidase 1, chloroplastic [Cucumis sativus]
CsaV3_2G028320	3.25401	1.70222	0.0103553	up	PREDICTED: wall-associated receptor kinase-like 14 [Cucumis sativus]
CsaV3_2G028330	11.5652	3.53172	3.99694e-06	up	allene oxide synthase [Cucumis sativus]
CsaV3_2G028350	5.97111	2.578	0.000246278	up	PREDICTED: uncharacterized protein LOC101218655 isoform X1 [Cucumis sativus]
CsaV3_2G028370	3.0392	1.60369	0.0033619	up	PREDICTED: protein LYK5-like [Cucumis sativus]
CsaV3_2G028410	16.3778	4.03367	0.00583176	up	PREDICTED: elongation of fatty acids protein 3-like [Cucumis sativus]
CsaV3_2G028440	3.83094	1.9377	0.000176517	up	PREDICTED: leishmanolysin homolog [Cucumis sativus]
CsaV3_2G028480	2.18472	1.12745	0.0271406	up	hypothetical protein Csa_2G361420 [Cucumis sativus]
CsaV3_2G028550	4.79829	2.26252	0.000552217	up	PREDICTED: protein indeterminate-domain 2 [Cucumis sativus]
CsaV3_2G028570	3.02433	1.59661	0.00273125	up	PREDICTED: uncharacterized protein LOC101219369 [Cucumis sativus]
CsaV3_2G028670	3.05286	1.61016	0.0141676	up	hypothetical protein Csa_2G361610 [Cucumis sativus]
CsaV3_2G028700	62859.4	15.9398	9.76344e-07	up	hypothetical protein Csa_2G361640 [Cucumis sativus]
CsaV3_2G028910	2.52923	1.3387	0.0498851	up	PREDICTED: uncharacterized protein LOC105434756 [Cucumis sativus]
CsaV3_2G028930	2.62184	1.39058	0.0148561	up	PREDICTED: inositol-pentakisphosphate 2-kinase-like [Cucumis sativus]
CsaV3_2G029010	2.98171	1.57614	0.0109625	up	PREDICTED: ocs element-binding factor 1 [Cucumis sativus]
CsaV3_2G029100	0.383265	-1.38358	0.00152208	down	hypothetical protein Csa_2G362480 [Cucumis sativus]
CsaV3_2G029170	3.29592	1.72068	0.0184619	up	PREDICTED: protein WALLS ARE THIN 1 [Cucumis sativus]
CsaV3_2G029200	3.00063	1.58527	0.00932563	up	PREDICTED: cysteine proteinase RD19a [Cucumis sativus]
CsaV3_2G029300	3.01028	1.5899	0.0075452	up	PREDICTED: probable 1-acylglycerol-3-phosphate O-acyltransferase [Cucumis sativus]
CsaV3_2G029570	2.06571	1.04664	0.0335493	up	PREDICTED: tubulin beta chain [Cucumis sativus]
CsaV3_2G029590	3.67058	1.87601	0.00113218	up	PREDICTED: thaumatin-like protein 1b [Cucumis sativus]
CsaV3_2G029640	2.64824	1.40503	0.0134593	up	PREDICTED: synaptotagmin-2 [Cucumis sativus]
CsaV3_2G029750	3.26378	1.70654	0.0303697	up	PREDICTED: protein EXORDIUM-like 2 [Cucumis sativus]
CsaV3_2G029770	5.54203	2.47042	0.000728108	up	PREDICTED: protein EXORDIUM-like [Cucumis sativus]
CsaV3_2G029860	2.38385	1.25329	0.018304	up	hypothetical protein C5167_039910 [Papaver somniferum]
CsaV3_2G029890	29.1139	4.86364	6.22519e-06	up	hypothetical protein Csa_2G369140 [Cucumis sativus]
CsaV3_2G029950	7.01431	2.8103	0.000553758	up	PREDICTED: RING-H2 finger protein ATL11-like [Cucumis sativus]
CsaV3_2G030070	7.91865	2.98525	0.000114826	up	PREDICTED: serine/threonine-protein kinase-like protein At3g51990 [Cucumis sativus]
CsaV3_2G030170	2.3078	1.20652	0.016253	up	PREDICTED: GATA transcription factor 24-like isoform X1 [Cucumis sativus]
CsaV3_2G030300	5.25478	2.39363	6.90454e-05	up	PREDICTED: MADS-box protein JOINTLESS-like [Cucumis sativus]
CsaV3_2G030320	2.14415	1.10041	0.0333556	up	PREDICTED: beta carbonic anhydrase 5, chloroplastic-like isoform X2 [Cucumis sativus]
CsaV3_2G030340	57.3062	5.84062	8.72422e-05	up	PREDICTED: AT-hook motif nuclear-localized protein 17 [Cucumis sativus]
CsaV3_2G030370	6.91376	2.78947	0.000177875	up	PREDICTED: aspartic proteinase nepenthesin-1 [Cucumis sativus]
CsaV3_2G030390	2.40107	1.26367	0.0223429	up	PREDICTED: mitochondrial uncoupling protein 5-like [Cucumis sativus]
CsaV3_2G030400	4.08909	2.03178	0.00181954	up	PREDICTED: rho GTPase-activating protein REN1 [Cucumis sativus]
CsaV3_2G030480	2.11408	1.08003	0.0395535	up	PREDICTED: CBL-interacting serine/threonine-protein kinase 8 [Cucumis sativus]
CsaV3_2G030530	0.301276	-1.73084	0.00749337	down	glutamyl-tRNA reductase 1, chloroplastic [Cucumis sativus]
CsaV3_2G030540	5.16261	2.3681	0.00142034	up	PREDICTED: MATE efflux family protein 5 [Cucumis sativus]
CsaV3_2G030560	2.23689	1.16149	0.0313115	up	PREDICTED: receptor-like protein kinase HSL1 [Cucumis sativus]
CsaV3_2G030570	3.5747	1.83782	0.00291978	up	PREDICTED: probable inactive poly [ADP-ribose] polymerase SRO3 [Cucumis sativus]
CsaV3_2G030660	3.86825	1.95168	0.0284491	up	PREDICTED: uncharacterized protein LOC105434656 [Cucumis sativus]
CsaV3_2G030780	5.16843	2.36973	0.00207025	up	PREDICTED: lachrymatory-factor synthase-like [Cucumis sativus]
CsaV3_2G030830	2.11833	1.08293	0.0268987	up	PREDICTED: ultraviolet-B receptor UVR8 [Cucumis sativus]
CsaV3_2G031200	0.368555	-1.44005	0.0106282	down	PREDICTED: uncharacterized protein LOC101209431 [Cucumis sativus]
CsaV3_2G031220	2.95806	1.56465	0.0196681	up	PREDICTED: AIG2-like protein [Cucumis sativus]
CsaV3_2G031280	3.41812	1.7732	0.0116812	up	PREDICTED: probable nucleoredoxin 3 [Cucumis sativus]
CsaV3_2G031330	8.25984	3.04611	1.26922e-06	up	PREDICTED: exocyst complex component EXO70A1 [Cucumis sativus]
CsaV3_2G031340	3.64599	1.86631	0.00101758	up	PREDICTED: serine/threonine-protein kinase STE20 [Cucumis sativus]
CsaV3_2G031750	3.17429	1.66643	0.0217731	up	PREDICTED: zeaxanthin epoxidase, chloroplastic [Cucumis sativus]
CsaV3_2G031820	25720.9	14.6507	6.60168e-13	up	PREDICTED: probable boron transporter 6 isoform X1 [Cucumis sativus]
CsaV3_2G031870	2.74775	1.45825	0.00752579	up	PREDICTED: acyl-protein thioesterase 2 [Cucumis sativus]
CsaV3_2G032100	2.26189	1.17753	0.0174062	up	PREDICTED: G-type lectin S-receptor-like serine/threonine-protein kinase SD2-5 [Cucumis sativus]
CsaV3_2G032120	5.89005	2.55828	0.000250456	up	PREDICTED: uncharacterized protein LOC101207652 [Cucumis sativus]
CsaV3_2G032130	2.2212	1.15134	0.0161159	up	PREDICTED: uncharacterized protein LOC101207405 isoform X1 [Cucumis sativus]
CsaV3_2G032140	5.34432	2.41801	0.00341294	up	PREDICTED: uncharacterized protein LOC101207162 [Cucumis sativus]
CsaV3_2G032170	4.72266	2.2396	3.96651e-05	up	PREDICTED: adenine phosphoribosyltransferase 5 [Cucumis sativus]
CsaV3_2G032230	2.88926	1.5307	0.0101199	up	PREDICTED: uncharacterized protein LOC101214709 [Cucumis sativus]
CsaV3_2G032290	5.68289	2.50662	0.00174798	up	PREDICTED: uncharacterized protein LOC103488565 [Cucumis melo]
CsaV3_2G032320	2.52704	1.33745	0.00696966	up	PREDICTED: uncharacterized protein LOC101213579 isoform X1 [Cucumis sativus]
CsaV3_2G032370	4.1912	2.06736	0.0175193	up	PREDICTED: ethylene-responsive transcription factor ERF003-like [Cucumis sativus]
CsaV3_2G032380	4.53334	2.18058	4.45383e-05	up	PREDICTED: uncharacterized protein LOC101205493 [Cucumis sativus]
CsaV3_2G032460	4.14222	2.0504	0.00149585	up	probable WRKY transcription factor 40-like [Cucumis sativus]
CsaV3_2G032650	3.29052	1.71831	0.031104	up	PREDICTED: protein GLUTAMINE DUMPER 2 [Cucumis sativus]
CsaV3_2G032750	2.64984	1.4059	0.012616	up	PREDICTED: cyclin-dependent protein kinase inhibitor SMR1 [Cucumis sativus]
CsaV3_2G032770	2.51375	1.32984	0.00801637	up	PREDICTED: uncharacterized protein LOC101202832 isoform X1 [Cucumis sativus]
CsaV3_2G032870	2.95417	1.56275	0.00388125	up	PREDICTED: dihydrolipoyllysine-residue acetyltransferase component 1 of pyruvate dehydrogenase complex, mitochondrial isoform X2 [Cucumis sativus]
CsaV3_2G033030	3.04749	1.60762	0.00230501	up	PREDICTED: Fanconi anemia group M protein isoform X1 [Cucumis sativus]
CsaV3_2G033050	11.5634	3.53149	1.19305e-05	up	PREDICTED: 12-oxophytodienoate reductase 1 [Cucumis sativus]
CsaV3_2G033250	2.78974	1.48013	0.00315147	up	PREDICTED: probably inactive leucine-rich repeat receptor-like protein kinase At2g25790 [Cucumis sativus]
CsaV3_2G033410	0.47801	-1.06489	0.0139347	down	PREDICTED: pentatricopeptide repeat-containing protein At1g79490, mitochondrial [Cucumis sativus]
CsaV3_2G033420	0.497957	-1.00591	0.00780539	down	PREDICTED: pentatricopeptide repeat-containing protein At1g79490, mitochondrial [Cucumis sativus]
CsaV3_2G033470	0.45674	-1.13055	0.00551994	down	PREDICTED: uncharacterized protein LOC101218603 isoform X1 [Cucumis sativus]
CsaV3_2G033500	2.41514	1.27211	0.0385403	up	PREDICTED: subtilisin-like protease SBT3.3 isoform X2 [Cucumis sativus]
CsaV3_2G033580	3.24239	1.69706	0.0299079	up	PREDICTED: probable disease resistance protein At4g27220 [Cucumis sativus]
CsaV3_2G033620	2.43892	1.28624	0.0310944	up	PREDICTED: uncharacterized protein LOC101216716 [Cucumis sativus]
CsaV3_2G033660	18.8586	4.23715	2.81085e-05	up	hypothetical protein Csa_2G404735 [Cucumis sativus]
CsaV3_2G033670	2.46629	1.30234	0.00781366	up	PREDICTED: UPF0400 protein C337.03 [Cucumis sativus]
CsaV3_2G033680	2.70886	1.43768	0.0482059	up	hypothetical protein Csa_2G404740 [Cucumis sativus]
CsaV3_2G033820	5.80571	2.53747	0.000413804	up	PREDICTED: uncharacterized protein LOC101215742 [Cucumis sativus]
CsaV3_2G033910	5.07649	2.34383	0.000106107	up	PREDICTED: lipid phosphate phosphatase 2 isoform X1 [Cucumis sativus]
CsaV3_2G034000	5.3935	2.43122	0.00908846	up	PREDICTED: pentatricopeptide repeat-containing protein At5g14080 isoform X1 [Cucumis sativus]
CsaV3_2G034010	13.2452	3.72739	3.27916e-06	up	PREDICTED: ACT domain-containing protein ACR6 [Cucumis sativus]
CsaV3_2G034070	2.7434	1.45596	0.00642228	up	PREDICTED: protein NUCLEAR FUSION DEFECTIVE 4 isoform X1 [Cucumis sativus]
CsaV3_2G034160	0.404221	-1.30678	7.86249e-05	down	chloride channel protein CLC-b-like [Cucumis sativus]
CsaV3_2G034230	2.08171	1.05777	0.0343029	up	PREDICTED: probable inactive leucine-rich repeat receptor-like protein kinase At3g03770 isoform X1 [Cucumis sativus]
CsaV3_2G034330	14.0418	3.81166	0.00145236	up	hypothetical protein Csa_2G408350 [Cucumis sativus]
CsaV3_2G034430	11.6968	3.54804	6.42775e-06	up	PREDICTED: uncharacterized protein LOC103496015 [Cucumis melo]
CsaV3_2G034500	6.43102	2.68505	2.30068e-05	up	hypothetical protein Csa_2G409500 [Cucumis sativus]
CsaV3_2G034570	19.0139	4.24898	0.000852951	up	PREDICTED: ras-related protein RABA1f-like [Cucumis sativus]
CsaV3_2G034640	3.99938	1.99978	0.00656046	up	PREDICTED: calcium permeable stress-gated cation channel 1 [Cucumis sativus]
CsaV3_2G034680	2.50164	1.32287	0.025355	up	PREDICTED: uncharacterized protein LOC101209977 [Cucumis sativus]
CsaV3_2G034690	4.52259	2.17715	0.00442908	up	PREDICTED: uncharacterized protein LOC101209977 [Cucumis sativus]
CsaV3_2G034770	6.2759	2.64982	0.000713457	up	PREDICTED: cellulose synthase-like protein H1 isoform X1 [Cucumis sativus]
CsaV3_2G034860	7.11029	2.82991	0.000231924	up	PREDICTED: DNA repair protein RAD16 [Cucumis sativus]
CsaV3_2G035030	3.68388	1.88123	0.000857798	up	PREDICTED: glutamate receptor 3.4-like [Cucumis sativus]
CsaV3_2G035120	8.99127	3.16852	0.0240895	up	PREDICTED: isocitrate lyase [Cucumis sativus]
CsaV3_2G035450	4.54193	2.18331	0.00508106	up	PREDICTED: isoflavone 2'-hydroxylase-like [Cucumis sativus]
CsaV3_2G035470	4.58612	2.19727	0.0142397	up	PREDICTED: uncharacterized protein LOC101210723 isoform X1 [Cucumis sativus]
CsaV3_2G035500	0.281996	-1.82626	0.00271074	down	hypothetical protein Csa_2G425800 [Cucumis sativus]
CsaV3_2G035620	3.11275	1.63819	0.00574435	up	PREDICTED: F-box protein SKIP2 [Cucumis sativus]
CsaV3_2G035630	2.493	1.31788	0.0200119	up	probable WRKY transcription factor 15-like [Cucumis sativus]
CsaV3_2G035640	2.89381	1.53297	0.00339767	up	PREDICTED: tRNA-dihydrouridine(16/17) synthase [NAD(P)(+)]-like [Cucumis sativus]
CsaV3_2G035680	5.20024	2.37858	0.00887229	up	PREDICTED: LOW QUALITY PROTEIN: ABC transporter B family member 19-like [Cucumis melo]
CsaV3_2G035720	2.23022	1.15719	0.0124393	up	PREDICTED: BUD13 homolog [Cucumis sativus]
CsaV3_2G035810	11.1281	3.47613	6.75664e-05	up	PREDICTED: benzyl alcohol O-benzoyltransferase-like [Cucumis sativus]
CsaV3_2G035890	0.466086	-1.10133	0.0122966	down	PREDICTED: inhibitor of Bruton tyrosine kinase isoform X1 [Cucumis sativus]
CsaV3_2G035970	2.12917	1.09029	0.0308142	up	PREDICTED: growth-regulating factor 4-like [Cucumis melo]
CsaV3_2G036040	2.1249	1.08739	0.0440225	up	PREDICTED: ATPase family AAA domain-containing protein 3-B [Cucumis sativus]
CsaV3_2G036190	4.81894	2.26872	0.00220368	up	hypothetical protein Csa_2G433930 [Cucumis sativus]
CsaV3_2G036340	0.380525	-1.39394	0.00795242	down	PREDICTED: cytochrome P450 89A2-like [Cucumis sativus]
CsaV3_2G036360	2.65509	1.40876	0.00975854	up	PREDICTED: cytochrome P450 89A2-like [Cucumis sativus]
CsaV3_2G036600	4.63219	2.2117	0.0116492	up	hypothetical protein Csa_2G441740 [Cucumis sativus]
CsaV3_3G000050	2.6996	1.43274	0.00490646	up	PREDICTED: pectinesterase/pectinesterase inhibitor PPE8B-like [Cucumis sativus]
CsaV3_3G000150	3.09881	1.63171	0.000855708	up	PREDICTED: MLO-like protein 10 isoform X1 [Cucumis sativus]
CsaV3_3G000160	3.95947	1.98531	0.000914021	up	PREDICTED: uncharacterized transporter YBR287W-like [Cucumis sativus]
CsaV3_3G000190	6.2356	2.64053	0.000712676	up	PREDICTED: uncharacterized transporter YBR287W-like [Cucumis sativus]
CsaV3_3G000320	2.03031	1.0217	0.0461089	up	PREDICTED: uncharacterized protein LOC101212814 [Cucumis sativus]
CsaV3_3G000390	2.56963	1.36156	0.0115566	up	PREDICTED: protein STRICTOSIDINE SYNTHASE-LIKE 4-like [Cucumis sativus]
CsaV3_3G000420	3.68276	1.88079	0.0106032	up	PREDICTED: uncharacterized protein LOC105435053 [Cucumis sativus]
CsaV3_3G000460	3.01284	1.59112	0.00402519	up	PREDICTED: probable serine/threonine-protein kinase drkD isoform X4 [Cucumis sativus]
CsaV3_3G000470	4.05921	2.0212	0.00200491	up	PREDICTED: bifunctional nuclease 2 [Cucumis sativus]
CsaV3_3G000480	3.87552	1.95439	0.0228754	up	PREDICTED: pentatricopeptide repeat-containing protein At3g46790, chloroplastic-like [Cucumis sativus]
CsaV3_3G000760	2.05608	1.0399	0.0486986	up	PREDICTED: cold shock domain-containing protein 3-like [Cucumis sativus]
CsaV3_3G000850	3.93603	1.97674	0.0295399	up	PREDICTED: transcription factor MYC3-like isoform X2 [Cucumis sativus]
CsaV3_3G000880	2.61266	1.38552	0.0123869	up	PREDICTED: methionine gamma-lyase-like [Cucumis sativus]
CsaV3_3G000950	9.10868	3.18724	5.70189e-05	up	PREDICTED: transcription factor bHLH157 [Cucumis sativus]
CsaV3_3G000970	6.44611	2.68843	1.39085e-05	up	PREDICTED: F-box/kelch-repeat protein SKIP25 [Cucumis sativus]
CsaV3_3G001000	5.94837	2.57249	2.04911e-06	up	PREDICTED: urea-proton symporter DUR3 [Cucumis sativus]
CsaV3_3G001120	3.13453	1.64825	0.00691245	up	PREDICTED: transmembrane protein 45B [Cucumis sativus]
CsaV3_3G001400	4.07446	2.02661	0.00029445	up	PREDICTED: lysine-specific demethylase JMJ706-like isoform X2 [Cucumis sativus]
CsaV3_3G001590	4.22047	2.0774	0.00123964	up	uncharacterized protein LOC111026143, partial [Momordica charantia]
CsaV3_3G001600	4.02875	2.01033	0.000241376	up	PREDICTED: uncharacterized protein LOC101206077 [Cucumis sativus]
CsaV3_3G001630	0.19658	-2.34681	0.0145813	down	hypothetical protein Csa_3G010060 [Cucumis sativus]
CsaV3_3G001710	3.23402	1.69333	0.00136032	up	PREDICTED: transcription factor MYC2-like [Cucumis sativus]
CsaV3_3G002160	2.05622	1.04	0.0341899	up	PREDICTED: probable receptor-like protein kinase At5g47070 [Cucumis sativus]
CsaV3_3G002220	2.76436	1.46695	0.00192063	up	PREDICTED: serine/threonine-protein kinase SAPK3-like [Cucumis sativus]
CsaV3_3G002270	2.52959	1.3389	0.0164998	up	PREDICTED: uncharacterized protein LOC101213211 [Cucumis sativus]
CsaV3_3G002410	2.76198	1.4657	0.0267415	up	PREDICTED: pentatricopeptide repeat-containing protein At4g16835, mitochondrial [Cucumis sativus]
CsaV3_3G002430	11.2047	3.48603	0.000114974	up	PREDICTED: uncharacterized protein LOC101212491 isoform X2 [Cucumis sativus]
CsaV3_3G002460	26.0897	4.70541	3.75283e-06	up	PREDICTED: ethylene-responsive transcription factor 2 [Cucumis sativus]
CsaV3_3G002470	9.74898	3.28525	4.93705e-05	up	PREDICTED: ethylene-responsive transcription factor 6 [Cucumis sativus]
CsaV3_3G002490	0.307856	-1.69967	0.0389909	down	PREDICTED: uncharacterized protein LOC101212248 [Cucumis sativus]
CsaV3_3G002660	3.08285	1.62427	0.0493311	up	PREDICTED: zinc finger protein ZAT4-like [Cucumis sativus]
CsaV3_3G002730	2.93349	1.55262	0.042032	up	PREDICTED: putative glucuronosyltransferase PGSIP8 [Cucumis sativus]
CsaV3_3G002860	0.372262	-1.42561	0.00265493	down	PREDICTED: 14 kDa proline-rich protein DC2.15-like [Cucumis sativus]
CsaV3_3G002970	4.70276	2.23351	0.00028674	up	nitrate transporter 1.1-like [Cucumis sativus]
CsaV3_3G002990	4.14134	2.0501	0.0163494	up	PREDICTED: adenine phosphoribosyltransferase 3 [Cucumis sativus]
CsaV3_3G003000	3.96634	1.98781	0.00207301	up	PREDICTED: uncharacterized protein LOC101219844 [Cucumis sativus]
CsaV3_3G003120	0.285972	-1.80606	0.0142675	down	PREDICTED: uncharacterized protein LOC101222344 [Cucumis sativus]
CsaV3_3G003130	0.477649	-1.06598	0.00726087	down	PREDICTED: UDP-glucuronate 4-epimerase 3 [Cucumis sativus]
CsaV3_3G003140	0.422039	-1.24455	0.0059194	down	PREDICTED: uncharacterized protein LOC101211196 [Cucumis sativus]
CsaV3_3G003250	0.405272	-1.30304	0.0099231	down	PREDICTED: methylsterol monooxygenase 1-2-like [Cucumis sativus]
CsaV3_3G003480	4.07485	2.02675	0.000882029	up	PREDICTED: phospholipase D beta 1-like [Cucumis sativus]
CsaV3_3G003620	2.23252	1.15867	0.0149095	up	hypothetical protein Csa_3G039330 [Cucumis sativus]
CsaV3_3G003630	2.59344	1.37487	0.00604339	up	PREDICTED: DNA-directed RNA polymerase IV subunit 1 isoform X1 [Cucumis sativus]
CsaV3_3G003920	3.51398	1.8131	0.00143523	up	PREDICTED: subtilisin-like protease SBT5.3, partial [Cucumis melo]
CsaV3_3G003990	2.62545	1.39256	0.00818984	up	PREDICTED: proteasome activator subunit 4 isoform X1 [Cucumis sativus]
CsaV3_3G004010	2.13805	1.09629	0.0269867	up	PREDICTED: caffeic acid 3-O-methyltransferase-like [Cucumis sativus]
CsaV3_3G004150	2.65527	1.40886	0.0262504	up	PREDICTED: DNA-directed RNA polymerases I and III subunit RPAC1 [Cucumis sativus]
CsaV3_3G004170	2.09959	1.07011	0.0331855	up	PREDICTED: WEB family protein At5g55860 [Cucumis sativus]
CsaV3_3G004220	2.16595	1.115	0.0349531	up	PREDICTED: poly(A)-specific ribonuclease PARN [Cucumis sativus]
CsaV3_3G004350	2.0673	1.04775	0.0442768	up	PREDICTED: probable calcium-binding protein CML21 [Cucumis sativus]
CsaV3_3G004420	5.40554	2.43444	0.000650455	up	PREDICTED: probable serine/threonine-protein kinase WNK11 [Cucumis sativus]
CsaV3_3G004450	3.07906	1.62249	0.017064	up	PREDICTED: protein NTM1-like 8 isoform X2 [Cucumis sativus]
CsaV3_3G004740	2.09425	1.06643	0.0301748	up	PREDICTED: 65-kDa microtubule-associated protein 1 [Cucumis sativus]
CsaV3_3G004760	0.456386	-1.13167	0.00260995	down	PREDICTED: phospho-2-dehydro-3-deoxyheptonate aldolase 2, chloroplastic-like [Cucumis sativus]
CsaV3_3G004850	0.438187	-1.19038	0.0108638	down	PREDICTED: glucan endo-1,3-beta-glucosidase 13 [Cucumis sativus]
CsaV3_3G004960	4.37383	2.1289	0.00350761	up	hypothetical protein Csa_4G192230 [Cucumis sativus]
CsaV3_3G004980	197.401	7.62498	6.54649e-05	up	hypothetical protein Csa_3G076000 [Cucumis sativus]
CsaV3_3G005000	8.18228	3.0325	7.52435e-05	up	PREDICTED: lactoylglutathione lyase-like [Cucumis sativus]
CsaV3_3G005040	2.34558	1.22995	0.0174376	up	PREDICTED: uncharacterized protein LOC101221647 [Cucumis sativus]
CsaV3_3G005070	9.72794	3.28213	2.15628e-05	up	Plastid-lipid associated protein [Cucumis sativus]
CsaV3_3G005100	2.36465	1.24163	0.0231221	up	PREDICTED: calcium-dependent protein kinase-like [Cucumis sativus]
CsaV3_3G005150	2.73126	1.44957	0.00897067	up	PREDICTED: uncharacterized protein LOC101217546 [Cucumis sativus]
CsaV3_3G005200	3.0463	1.60706	0.000633022	up	PREDICTED: DEAD-box ATP-dependent RNA helicase 32 [Cucumis sativus]
CsaV3_3G005230	0.381287	-1.39105	0.017424	down	PREDICTED: fatty acid desaturase 4, chloroplastic [Cucumis sativus]
CsaV3_3G005260	0.477487	-1.06647	0.0259349	down	PREDICTED: serine/threonine-protein kinase CDL1 [Cucumis sativus]
CsaV3_3G005500	5.73661	2.5202	0.000793153	up	PREDICTED: calcium-binding protein PBP1 [Cucumis sativus]
CsaV3_3G005710	9.12251	3.18943	0.000284143	up	PREDICTED: organic cation/carnitine transporter 4-like [Cucumis sativus]
CsaV3_3G005730	2.40331	1.26502	0.0160604	up	PREDICTED: putative polyol transporter 2 [Cucumis sativus]
CsaV3_3G005760	24.9052	4.63838	0.00038814	up	(+)-gamma-cadinene synthase [Cucumis sativus]
CsaV3_3G005810	3.81511	1.93172	0.00132661	up	PREDICTED: uncharacterized protein LOC101208986 [Cucumis sativus]
CsaV3_3G005860	3.82508	1.93549	0.0029073	up	PREDICTED: diacylglycerol kinase 5 isoform X1 [Cucumis sativus]
CsaV3_3G005900	2.92455	1.54822	0.043851	up	PREDICTED: protein PLANT CADMIUM RESISTANCE 8 [Cucumis sativus]
CsaV3_3G005950	0.426114	-1.23069	0.00414289	down	PREDICTED: chlorophyll a-b binding protein 13, chloroplastic [Cucumis sativus]
CsaV3_3G006120	3.46872	1.7944	0.00605237	up	PREDICTED: NAC domain-containing protein 72-like [Cucumis sativus]
CsaV3_3G006310	3.14017	1.65084	0.0108248	up	metallothionein-like protein type 3 [Cucumis sativus]
CsaV3_3G006570	2.66119	1.41207	0.00435561	up	PREDICTED: uncharacterized protein At5g08430 [Cucumis sativus]
CsaV3_3G006710	3.24	1.69599	0.00108923	up	PREDICTED: protein root UVB sensitive 6 [Cucumis sativus]
CsaV3_3G006730	8.90612	3.1548	3.02763e-05	up	PREDICTED: methionine S-methyltransferase [Cucumis sativus]
CsaV3_3G007120	0.480767	-1.05659	0.00753803	down	PREDICTED: uncharacterized protein C594.04c [Cucumis sativus]
CsaV3_3G007220	2.18809	1.12968	0.0143903	up	PREDICTED: protein VASCULAR ASSOCIATED DEATH 1, chloroplastic isoform X3 [Cucumis sativus]
CsaV3_3G007260	3.67421	1.87744	0.0296146	up	PREDICTED: uclacyanin-2 [Cucumis sativus]
CsaV3_3G007280	2.88934	1.53074	0.00142765	up	PREDICTED: protein IQ-DOMAIN 1 [Cucumis sativus]
CsaV3_3G007520	4.03021	2.01085	0.0187419	up	PREDICTED: uncharacterized protein LOC101221665 [Cucumis sativus]
CsaV3_3G007560	3.76806	1.91382	0.000120556	up	PREDICTED: homeobox-leucine zipper protein HAT3-like [Cucumis sativus]
CsaV3_3G007750	3.7213	1.89581	0.000425794	up	PREDICTED: homeobox-leucine zipper protein ATHB-12 [Cucumis sativus]
CsaV3_3G007980	3.41744	1.77292	0.0012061	up	PREDICTED: transcription factor bHLH13 [Cucumis sativus]
CsaV3_3G008030	3.18421	1.67094	0.00129463	up	PREDICTED: uncharacterized protein LOC101205780 [Cucumis sativus]
CsaV3_3G008050	0.2223	-2.16942	1.9795e-08	down	PREDICTED: uncharacterized protein LOC101209825 isoform X2 [Cucumis sativus]
CsaV3_3G008070	2.32978	1.22019	0.0212537	up	PREDICTED: uncharacterized protein LOC101209332 [Cucumis sativus]
CsaV3_3G008170	8.00235	3.00042	9.15619e-06	up	PREDICTED: probable WRKY transcription factor 46 [Cucumis sativus]
CsaV3_3G008180	0.369209	-1.43749	0.0243813	down	PREDICTED: vestitone reductase-like [Cucumis sativus]
CsaV3_3G008230	2.46408	1.30105	0.0164661	up	PREDICTED: hydroquinone glucosyltransferase-like [Cucumis sativus]
CsaV3_3G008350	0.463608	-1.10902	0.00408153	down	PREDICTED: protein CURVATURE THYLAKOID 1A, chloroplastic [Cucumis sativus]
CsaV3_3G008400	0.234932	-2.08968	0.000509506	down	PREDICTED: pathogenesis-related genes transcriptional activator PTI6-like [Cucumis sativus]
CsaV3_3G008480	0.429227	-1.22019	0.037078	down	PREDICTED: acidic endochitinase-like [Cucumis sativus]
CsaV3_3G008510	5.80225	2.53661	0.00404422	up	PREDICTED: acidic endochitinase [Cucumis sativus]
CsaV3_3G008520	5.13948	2.36162	0.0143337	up	PREDICTED: probable membrane-associated kinase regulator 6 [Cucumis sativus]
CsaV3_3G008570	0.428574	-1.22238	0.00411672	down	hypothetical protein Csa_3G121050 [Cucumis sativus]
CsaV3_3G008710	2.40346	1.26511	0.0177707	up	PREDICTED: CAAX prenyl protease 1 homolog [Cucumis sativus]
CsaV3_3G008730	2.9772	1.57396	0.0219447	up	hypothetical protein Csa_3G121700 [Cucumis sativus]
CsaV3_3G008740	0.330096	-1.59904	0.000160682	down	PREDICTED: protein BPS1, chloroplastic-like [Cucumis sativus]
CsaV3_3G008780	5.66358	2.50171	0.000121071	up	Zinc finger protein [Cucumis sativus]
CsaV3_3G008800	5.64244	2.49632	7.88296e-05	up	PREDICTED: calmodulin-binding receptor-like cytoplasmic kinase 2 [Cucumis sativus]
CsaV3_3G008810	2.40796	1.26781	0.0404777	up	PREDICTED: E3 ubiquitin-protein ligase At3g02290 isoform X1 [Cucumis sativus]
CsaV3_3G008840	2.2886	1.19446	0.026207	up	PREDICTED: ATP-dependent helicase BRM [Cucumis sativus]
CsaV3_3G008850	2.39125	1.25776	0.020001	up	PREDICTED: uncharacterized protein LOC101221896 [Cucumis sativus]
CsaV3_3G008920	0.30188	-1.72795	0.0240082	down	PREDICTED: LOW QUALITY PROTEIN: putative pentatricopeptide repeat-containing protein At1g56570 [Cucumis melo]
CsaV3_3G009160	0.199027	-2.32896	0.00177509	down	PREDICTED: BON1-associated protein 2-like [Cucumis sativus]
CsaV3_3G009180	0.279613	-1.8385	0.0492216	down	PREDICTED: BON1-associated protein 2-like [Cucumis sativus]
CsaV3_3G009190	25.0231	4.64519	1.9765e-06	up	PREDICTED: BON1-associated protein 2-like [Cucumis sativus]
CsaV3_3G009250	2.65359	1.40795	0.0235296	up	PREDICTED: F-box protein PP2-A13 [Cucumis sativus]
CsaV3_3G009320	9.77938	3.28974	4.06077e-05	up	PREDICTED: uncharacterized protein LOC101208043 [Cucumis sativus]
CsaV3_3G009340	0.475967	-1.07107	0.0173645	down	PREDICTED: cyclin-D-binding Myb-like transcription factor 1 [Cucumis sativus]
CsaV3_3G009450	3.46692	1.79365	0.019676	up	PREDICTED: glyoxylate/hydroxypyruvate reductase HPR3-like [Cucumis sativus]
CsaV3_3G009560	2.41538	1.27225	0.0366422	up	hypothetical protein Csa_3G125520 [Cucumis sativus]
CsaV3_3G009790	0.429681	-1.21866	0.00541294	down	transketolase [Cucumis sativus]
CsaV3_3G009980	4.55752	2.18825	0.00886109	up	PREDICTED: pentatricopeptide repeat-containing protein At3g03580 [Cucumis sativus]
CsaV3_3G010210	54.6013	5.77086	4.27367e-08	up	PREDICTED: protein NRT1/ PTR FAMILY 7.3-like [Cucumis sativus]
CsaV3_3G010240	4.45018	2.15386	0.000570033	up	PREDICTED: putative ABC transporter C family member 15 [Cucumis sativus]
CsaV3_3G010380	2.83222	1.50193	0.00535882	up	PREDICTED: uncharacterized protein LOC105435079 [Cucumis sativus]
CsaV3_3G010450	2.50873	1.32696	0.0379081	up	PREDICTED: E3 ubiquitin-protein ligase ATL4 [Cucumis sativus]
CsaV3_3G010500	2.09695	1.06829	0.0480663	up	PREDICTED: probable receptor-like protein kinase At5g47070 [Cucumis sativus]
CsaV3_3G010660	3.37538	1.75505	0.00689437	up	hypothetical protein Csa_3G129600 [Cucumis sativus]
CsaV3_3G010680	2.64903	1.40547	0.0036423	up	PREDICTED: trihelix transcription factor ASIL2 isoform X1 [Cucumis sativus]
CsaV3_3G010770	0.470088	-1.089	0.0327144	down	hypothetical protein Csa_3G129710 [Cucumis sativus]
CsaV3_3G010820	3.61116	1.85246	0.00196843	up	PREDICTED: uncharacterized protein LOC101211137 [Cucumis sativus]
CsaV3_3G010840	2.009	1.00648	0.0318622	up	PREDICTED: RPM1-interacting protein 4 [Cucumis sativus]
CsaV3_3G010860	2.7008	1.43339	0.00719854	up	PREDICTED: methyltransferase-like protein 13 [Cucumis sativus]
CsaV3_3G010930	4.29673	2.10324	0.00190215	up	PREDICTED: uncharacterized protein LOC101204513 isoform X1 [Cucumis sativus]
CsaV3_3G011150	3.33263	1.73666	0.0232926	up	PREDICTED: chromosome transmission fidelity protein 18 homolog [Cucumis sativus]
CsaV3_3G011180	2.77026	1.47002	0.00470056	up	PREDICTED: ankyrin repeat domain-containing protein 13C-B [Cucumis sativus]
CsaV3_3G011260	2.09635	1.06788	0.0319047	up	PREDICTED: probable voltage-gated potassium channel subunit beta [Cucumis sativus]
CsaV3_3G011440	2.92767	1.54975	0.00216865	up	PREDICTED: uncharacterized protein LOC101220252 isoform X1 [Cucumis sativus]
CsaV3_3G011470	3.38187	1.75782	0.0141262	up	PREDICTED: probable glutathione S-transferase [Cucumis sativus]
CsaV3_3G011500	2.56361	1.35818	0.0484424	up	PREDICTED: myosin-8-like isoform X1 [Cucumis sativus]
CsaV3_3G011530	2.26575	1.17999	0.0227279	up	PREDICTED: ammonium transporter 1 member 1-like [Cucumis sativus]
CsaV3_3G011550	0.311894	-1.68087	0.0368892	down	hypothetical protein Csa_3G133980 [Cucumis sativus]
CsaV3_3G011560	0.40876	-1.29067	0.0408555	down	PREDICTED: probable folate-biopterin transporter 9, chloroplastic isoform X1 [Cucumis sativus]
CsaV3_3G011610	3.35658	1.74699	0.00100376	up	hypothetical protein Csa_3G134540 [Cucumis sativus]
CsaV3_3G011650	2.08911	1.06289	0.0249344	up	PREDICTED: putative G3BP-like protein [Cucumis sativus]
CsaV3_3G011660	0.432198	-1.21024	0.00381355	down	PREDICTED: 28 kDa ribonucleoprotein, chloroplastic [Cucumis sativus]
CsaV3_3G011760	2.21911	1.14998	0.0254969	up	PREDICTED: uncharacterized protein LOC101209831 [Cucumis sativus]
CsaV3_3G011910	7.6744	2.94005	0.00333839	up	PREDICTED: phosphate transporter PHO1 [Cucumis sativus]
CsaV3_3G011940	0.469034	-1.09224	0.0162262	down	PREDICTED: probable plastid-lipid-associated protein 6, chloroplastic [Cucumis sativus]
CsaV3_3G011950	0.284547	-1.81326	0.00352112	down	PREDICTED: CRIB domain-containing protein RIC5-like [Cucumis sativus]
CsaV3_3G012050	3.05162	1.60958	0.041886	up	PREDICTED: uncharacterized protein LOC101208604 [Cucumis sativus]
CsaV3_3G012170	1409.1	10.4606	5.01611e-09	up	PREDICTED: ethylene-responsive transcription factor 1B [Cucumis sativus]
CsaV3_3G012260	14.0351	3.81097	0.0396578	up	PREDICTED: 1-aminocyclopropane-1-carboxylate oxidase homolog 1 [Cucumis sativus]
CsaV3_3G012300	0.338503	-1.56276	2.8149e-05	down	PREDICTED: 1-aminocyclopropane-1-carboxylate oxidase homolog 1-like [Cucumis sativus]
CsaV3_3G012390	7.26163	2.86029	1.68347e-05	up	PREDICTED: ethylene receptor 2 [Cucumis sativus]
CsaV3_3G012480	0.447503	-1.16003	0.0349233	down	hypothetical protein Csa_3G142920 [Cucumis sativus]
CsaV3_3G012540	136.37	7.09138	7.31124e-05	up	Proteinase inhibitor [Cinnamomum micranthum f. kanehirae]
CsaV3_3G012590	11.6271	3.53942	1.68951e-05	up	hypothetical protein Csa_3G143510 [Cucumis sativus]
CsaV3_3G012620	16.9731	4.08518	8.89879e-07	up	PREDICTED: DNA-directed RNA polymerase V subunit 7-like [Cucumis sativus]
CsaV3_3G012660	2.04	1.02857	0.0399753	up	PREDICTED: auxin-responsive protein IAA4 [Cucumis sativus]
CsaV3_3G012720	16.7269	4.0641	0.013959	up	hypothetical protein Csa_3G144130 [Cucumis sativus]
CsaV3_3G012760	6.55811	2.71328	1.58448e-05	up	PREDICTED: uncharacterized protein LOC101220013 [Cucumis sativus]
CsaV3_3G012930	2.77484	1.47241	0.0198353	up	PREDICTED: EPIDERMAL PATTERNING FACTOR-like protein 4 [Cucumis sativus]
CsaV3_3G013080	2.92387	1.54788	0.00188071	up	PREDICTED: type I inositol 1,4,5-trisphosphate 5-phosphatase CVP2 [Cucumis sativus]
CsaV3_3G013110	7.97803	2.99603	0.0120995	up	PREDICTED: non-specific lipid-transfer protein-like protein At2g13820 [Cucumis sativus]
CsaV3_3G013120	3.67551	1.87795	0.00646035	up	PREDICTED: non-specific lipid-transfer protein-like protein At2g13820 [Cucumis sativus]
CsaV3_3G013140	18.9983	4.2478	4.42032e-06	up	PREDICTED: uncharacterized protein YIR042C-like [Cucumis sativus]
CsaV3_3G013150	6.70894	2.74608	0.00129868	up	PREDICTED: uncharacterized protein LOC101219695 [Cucumis sativus]
CsaV3_3G013180	0.326163	-1.61633	0.00980025	down	PREDICTED: uncharacterized protein LOC101220170 [Cucumis sativus]
CsaV3_3G013300	0.457097	-1.12943	0.00129153	down	PREDICTED: preprotein translocase subunit SECE1 [Cucumis sativus]
CsaV3_3G013470	0.288994	-1.79089	0.00807821	down	PREDICTED: sugar transport protein 13-like [Cucumis sativus]
CsaV3_3G013490	4.53687	2.1817	0.000476619	up	PREDICTED: probable membrane-associated kinase regulator 1 [Cucumis sativus]
CsaV3_3G013510	2.2085	1.14306	0.0154865	up	PREDICTED: ARM REPEAT PROTEIN INTERACTING WITH ABF2 [Cucumis sativus]
CsaV3_3G013520	2.20935	1.14363	0.0203038	up	PREDICTED: RAN GTPase-activating protein 2 [Cucumis sativus]
CsaV3_3G013530	2.43328	1.2829	0.0155124	up	PREDICTED: putative methyltransferase C9orf114 [Cucumis sativus]
CsaV3_3G013560	2.0482	1.03436	0.0421683	up	PREDICTED: DEAD-box ATP-dependent RNA helicase 58, chloroplastic isoform X1 [Cucumis sativus]
CsaV3_3G013580	2.74952	1.45918	0.00792782	up	PREDICTED: 3-dehydrosphinganine reductase TSC10A [Cucumis sativus]
CsaV3_3G013590	11.7414	3.55353	3.95664e-06	up	PREDICTED: uncharacterized protein LOC101209089 [Cucumis sativus]
CsaV3_3G013680	16.6993	4.06171	0.000257927	up	PREDICTED: basic 7S globulin-like [Cucumis sativus]
CsaV3_3G013710	3.86926	1.95206	0.000429122	up	PREDICTED: RNA-binding protein cabeza [Cucumis sativus]
CsaV3_3G013740	9.03955	3.17625	3.49241e-05	up	PREDICTED: transmembrane protein 64-like [Cucumis sativus]
CsaV3_3G014090	2.31448	1.21069	0.01548	up	hypothetical protein Csa_3G151410 [Cucumis sativus]
CsaV3_3G014310	2.56174	1.35713	0.0110957	up	PREDICTED: GTP-binding protein OBGC, chloroplastic isoform X1 [Cucumis sativus]
CsaV3_3G014550	2.50333	1.32385	0.0179055	up	PREDICTED: cyclin-K [Cucumis sativus]
CsaV3_3G014560	2.84567	1.50877	0.0039125	up	PREDICTED: 60S ribosome subunit biogenesis protein NIP7 homolog [Cucumis sativus]
CsaV3_3G014720	3.26004	1.70489	0.0315001	up	PREDICTED: universal stress protein A-like protein [Cucumis sativus]
CsaV3_3G014750	2.87241	1.52226	0.00813833	up	PREDICTED: phylloplanin-like [Cucumis sativus]
CsaV3_3G014790	2.13782	1.09614	0.0440703	up	PREDICTED: uncharacterized protein DDB_G0271670 [Cucumis sativus]
CsaV3_3G014820	3.18462	1.67112	0.0170326	up	PREDICTED: uncharacterized protein LOC101206584 [Cucumis sativus]
CsaV3_3G014830	4.5366	2.18161	0.00291265	up	PREDICTED: lipoamide acyltransferase component of branched-chain alpha-keto acid dehydrogenase complex, mitochondrial [Cucumis sativus]
CsaV3_3G014850	3.08852	1.62692	0.020718	up	PREDICTED: bifunctional epoxide hydrolase 2-like [Cucumis melo]
CsaV3_3G014860	14.937	3.90082	8.98938e-06	up	PREDICTED: RING-H2 finger protein ATL2 [Cucumis sativus]
CsaV3_3G014890	15.0763	3.91421	0.010676	up	hypothetical protein Csa_3G164530 [Cucumis sativus]
CsaV3_3G014930	4.62821	2.21046	0.0161306	up	PREDICTED: uncharacterized protein LOC101213407 [Cucumis sativus]
CsaV3_3G014970	3.60213	1.84885	0.00087048	up	PREDICTED: two-component response regulator ARR2 [Cucumis sativus]
CsaV3_3G014980	3.22104	1.68753	0.00172175	up	PREDICTED: COBRA-like protein 7 [Cucumis sativus]
CsaV3_3G015060	2.86584	1.51896	0.0193624	up	PREDICTED: uncharacterized protein LOC101210404 isoform X2 [Cucumis sativus]
CsaV3_3G015080	2.59482	1.37563	0.0276784	up	PREDICTED: chitinase-like protein 2 [Cucumis sativus]
CsaV3_3G015170	0.40329	-1.31011	0.0202149	down	PREDICTED: psbB mRNA maturation factor Mbb1, chloroplastic isoform X1 [Cucumis sativus]
CsaV3_3G015240	3.97351	1.99041	0.0010078	up	hypothetical protein Csa_3G167380 [Cucumis sativus]
CsaV3_3G015330	4.12765	2.04532	0.0416216	up	PREDICTED: transcription factor MYB108 [Cucumis sativus]
CsaV3_3G015360	0.41737	-1.2606	0.00287763	down	PREDICTED: leghemoglobin reductase [Cucumis sativus]
CsaV3_3G015400	2.30175	1.20273	0.0194106	up	PREDICTED: LOW QUALITY PROTEIN: uncharacterized protein LOC101213129 [Cucumis sativus]
CsaV3_3G015620	2.72205	1.44469	0.0449732	up	PREDICTED: uncharacterized protein LOC101206709 [Cucumis sativus]
CsaV3_3G015870	4.59282	2.19938	0.000483481	up	PREDICTED: caseinolytic peptidase B protein homolog [Cucumis sativus]
CsaV3_3G016080	2.37904	1.25038	0.0324002	up	hypothetical protein Csa_3G175610 [Cucumis sativus]
CsaV3_3G016150	2.72829	1.448	0.00714751	up	PREDICTED: trehalose-phosphate phosphatase A [Cucumis sativus]
CsaV3_3G016210	4.42633	2.14611	0.00047473	up	PREDICTED: 21 kDa protein [Cucumis sativus]
CsaV3_3G016280	2.55262	1.35198	0.00665593	up	PREDICTED: protein EXORDIUM-like 3 [Cucumis sativus]
CsaV3_3G016330	3.46905	1.79454	0.00062978	up	hypothetical protein Csa_3G176850 [Cucumis sativus]
CsaV3_3G016340	2.86303	1.51754	0.0248749	up	PREDICTED: AT-hook motif nuclear-localized protein 4 [Cucumis sativus]
CsaV3_3G016670	0.403893	-1.30796	0.0496966	down	PREDICTED: peroxidase 66 [Cucumis sativus]
CsaV3_3G016680	4.88618	2.28871	0.00033163	up	PREDICTED: transcription factor TCP19 [Cucumis sativus]
CsaV3_3G016740	0.353552	-1.50001	0.0232711	down	PREDICTED: uncharacterized protein LOC101221214 [Cucumis sativus]
CsaV3_3G016760	10.254	3.35811	0.000597104	up	PREDICTED: dehydration-responsive element-binding protein 1A [Cucumis sativus]
CsaV3_3G016780	2.10621	1.07465	0.0322841	up	hypothetical protein Csa_3G180290 [Cucumis sativus]
CsaV3_3G016800	4.74151	2.24535	0.0225252	up	hypothetical protein Csa_3G180310 [Cucumis sativus]
CsaV3_3G016810	3.64619	1.86639	0.00242483	up	PREDICTED: BAG family molecular chaperone regulator 1-like [Cucumis sativus]
CsaV3_3G016920	4.05011	2.01796	0.00156713	up	PREDICTED: homeobox-leucine zipper protein ANTHOCYANINLESS 2-like isoform X1 [Cucumis sativus]
CsaV3_3G016950	7.64792	2.93507	4.77928e-05	up	PREDICTED: heat stress transcription factor B-2b-like [Cucumis sativus]
CsaV3_3G016960	2.73039	1.44911	0.0348503	up	PREDICTED: transmembrane protein 161B [Cucumis sativus]
CsaV3_3G016970	29.9448	4.90424	1.37881e-05	up	PREDICTED: uncharacterized protein LOC101217506 [Cucumis sativus]
CsaV3_3G017010	2.72341	1.44542	0.0110027	up	PREDICTED: flap endonuclease GEN-like 2 isoform X2 [Cucumis sativus]
CsaV3_3G017020	3.37335	1.75418	0.00388595	up	PREDICTED: DNA mismatch repair protein MSH3 [Cucumis sativus]
CsaV3_3G017080	3.31573	1.72933	0.00363566	up	remorin-like [Momordica charantia]
CsaV3_3G017200	9.88525	3.30528	6.42875e-06	up	PREDICTED: pectin acetylesterase 9 isoform X1 [Cucumis sativus]
CsaV3_3G017300	4.64324	2.21513	0.000104414	up	PREDICTED: LOW QUALITY PROTEIN: uncharacterized protein LOC101210841 [Cucumis sativus]
CsaV3_3G017340	2.34476	1.22944	0.0133664	up	PREDICTED: F-box/kelch-repeat protein At3g23880 [Cucumis sativus]
CsaV3_3G017610	27.1288	4.76175	1.79749e-07	up	PREDICTED: ABC transporter G family member 8 [Cucumis sativus]
CsaV3_3G017640	2.3656	1.2422	0.0316997	up	PREDICTED: uncharacterized protein LOC101209612 [Cucumis sativus]
CsaV3_3G017660	4.11929	2.0424	0.00578846	up	hypothetical protein Csa_3G185130 [Cucumis sativus]
CsaV3_3G017680	71.3894	6.15764	0.000244607	up	PREDICTED: heavy metal-associated isoprenylated plant protein 26 [Cucumis sativus]
CsaV3_3G017860	0.186154	-2.42543	0.00987672	down	PREDICTED: aspartic proteinase PCS1-like [Cucumis sativus]
CsaV3_3G017870	0.249415	-2.00338	1.77668e-06	down	PREDICTED: aspartic proteinase PCS1-like [Cucumis sativus]
CsaV3_3G017990	16.6735	4.05948	0.0025764	up	protein GAMETE EXPRESSED 1 [Momordica charantia]
CsaV3_3G018080	27.1643	4.76364	0.00211501	up	PREDICTED: probable indole-3-acetic acid-amido synthetase GH3.1 [Cucumis sativus]
CsaV3_3G018200	5.24603	2.39123	0.00217937	up	PREDICTED: transcription factor MYB44-like [Cucumis sativus]
CsaV3_3G018230	3.38186	1.75782	0.000480347	up	PREDICTED: probable LRR receptor-like serine/threonine-protein kinase At4g37250 [Cucumis sativus]
CsaV3_3G018330	0.291401	-1.77892	0.000717058	down	PREDICTED: uncharacterized protein At4g06744-like [Cucumis sativus]
CsaV3_3G018440	2.51391	1.32994	0.00922999	up	PREDICTED: U-box domain-containing protein 26-like [Cucumis sativus]
CsaV3_3G018600	6.4556	2.69055	0.0351575	up	PREDICTED: ethylene-responsive transcription factor ERF109 [Cucumis sativus]
CsaV3_3G018610	0.244346	-2.033	0.00129761	down	PREDICTED: ferredoxin--nitrite reductase, chloroplastic [Cucumis sativus]
CsaV3_3G018700	2.65534	1.40889	0.0363968	up	PREDICTED: proline-rich receptor-like protein kinase PERK10 [Cucumis sativus]
CsaV3_3G019110	2.28173	1.19013	0.00932302	up	PREDICTED: importin-4 [Cucumis sativus]
CsaV3_3G019140	6.21837	2.63654	0.000175985	up	PREDICTED: probable receptor-like protein kinase At1g11050 [Cucumis sativus]
CsaV3_3G019320	2.39689	1.26117	0.0167926	up	PREDICTED: ATP-dependent RNA helicase DHX29 isoform X1 [Cucumis sativus]
CsaV3_3G019390	47.4136	5.56723	7.47133e-05	up	PREDICTED: heavy metal-associated isoprenylated plant protein 26 [Cucumis sativus]
CsaV3_3G019630	0.434902	-1.20124	0.000545127	down	PREDICTED: metal-nicotianamine transporter YSL3 isoform X1 [Cucumis sativus]
CsaV3_3G019700	0.494735	-1.01527	0.00340247	down	PREDICTED: thylakoid lumenal 17.4 kDa protein, chloroplastic [Cucumis sativus]
CsaV3_3G019880	3.19385	1.6753	0.00296701	up	PREDICTED: ATP-dependent Clp protease ATP-binding subunit clpX-like, mitochondrial [Cucumis sativus]
CsaV3_3G019930	3.78419	1.91999	0.00712983	up	PREDICTED: calcineurin B-like protein 4 isoform X1 [Cucumis melo]
CsaV3_3G020090	7.25879	2.85973	0.00864855	up	hypothetical protein Csa_3G252470 [Cucumis sativus]
CsaV3_3G020100	3.12342	1.64313	0.00359615	up	PREDICTED: OTU domain-containing protein DDB_G0284757 [Cucumis sativus]
CsaV3_3G020110	0.404847	-1.30455	0.00530934	down	hypothetical protein Csa_3G252490 [Cucumis sativus]
CsaV3_3G020420	11.6249	3.53915	0.000275828	up	PREDICTED: uncharacterized protein LOC105434872 [Cucumis sativus]
CsaV3_3G020460	0.353903	-1.49857	0.00153034	down	PREDICTED: GDSL esterase/lipase At1g71691 [Cucumis sativus]
CsaV3_3G020520	2.23767	1.162	0.0236177	up	PREDICTED: uridine kinase-like protein 2, chloroplastic [Cucumis sativus]
CsaV3_3G020580	31.7426	4.98835	3.08898e-06	up	PREDICTED: uncharacterized protein LOC105434874 isoform X1 [Cucumis sativus]
CsaV3_3G020720	0.377965	-1.40367	0.0159588	down	PREDICTED: phenolic glucoside malonyltransferase 1-like [Cucumis sativus]
CsaV3_3G020850	2.27357	1.18496	0.0216988	up	PREDICTED: DELLA protein GAI [Cucumis sativus]
CsaV3_3G020950	2.62795	1.39394	0.0032682	up	PREDICTED: mannose-6-phosphate isomerase 1 [Cucumis sativus]
CsaV3_3G021120	5.91826	2.56517	0.000358987	up	PREDICTED: U-box domain-containing protein 21 [Cucumis sativus]
CsaV3_3G021190	2.36446	1.24151	0.0216968	up	hypothetical protein Csa_3G316270 [Cucumis sativus]
CsaV3_3G021200	2.01925	1.01382	0.043382	up	PREDICTED: probable ADP-ribosylation factor GTPase-activating protein AGD11 [Cucumis sativus]
CsaV3_3G021210	3.3254	1.73353	0.000751147	up	PREDICTED: probable calcium-binding protein CML23 [Cucumis sativus]
CsaV3_3G021610	3.17874	1.66846	0.000579948	up	PREDICTED: protease Do-like 7 [Cucumis sativus]
CsaV3_3G021720	2.64462	1.40306	0.00185809	up	PREDICTED: probable membrane-associated kinase regulator 6 [Cucumis sativus]
CsaV3_3G021840	79.3174	6.30957	7.14149e-07	up	PREDICTED: ethylene-responsive transcription factor CRF4 [Cucumis sativus]
CsaV3_3G022230	0.333569	-1.58394	0.00844727	down	PREDICTED: patellin-6-like [Cucumis sativus]
CsaV3_3G022240	0.0731759	-3.77249	0.000741318	down	PREDICTED: 11S globulin subunit beta [Cucumis sativus]
CsaV3_3G022290	782.792	9.61248	1.32607e-05	up	PREDICTED: myb-related protein Myb4-like [Cucumis sativus]
CsaV3_3G022530	0.39858	-1.32706	0.041465	down	PREDICTED: CDT1-like protein a, chloroplastic [Cucumis sativus]
CsaV3_3G022540	0.373178	-1.42206	0.0204308	down	PREDICTED: CDT1-like protein a, chloroplastic [Cucumis sativus]
CsaV3_3G022640	3.26191	1.70572	0.00481276	up	PREDICTED: uncharacterized protein LOC101218420 [Cucumis sativus]
CsaV3_3G022690	2.14603	1.10167	0.029364	up	PREDICTED: glycine-rich RNA-binding protein 4, mitochondrial [Cucumis sativus]
CsaV3_3G022730	5.21628	2.38302	0.000212918	up	PREDICTED: scarecrow-like protein 21 [Cucumis sativus]
CsaV3_3G022770	5.13127	2.35932	6.33814e-05	up	PREDICTED: uncharacterized protein LOC101213316 [Cucumis sativus]
CsaV3_3G022810	4.43848	2.15007	0.000135019	up	PREDICTED: formin-like protein 5 isoform X2 [Cucumis sativus]
CsaV3_3G022880	4.85935	2.28076	0.000263692	up	PREDICTED: autophagy-related protein 18f [Cucumis sativus]
CsaV3_3G022910	2.30126	1.20242	0.0178804	up	PREDICTED: polycomb group protein FERTILIZATION-INDEPENDENT ENDOSPERM [Cucumis sativus]
CsaV3_3G023280	3.27781	1.71273	0.0046406	up	PREDICTED: uncharacterized protein LOC101215948 [Cucumis sativus]
CsaV3_3G023430	2.21981	1.15044	0.0426382	up	PREDICTED: uncharacterized protein LOC101217616 [Cucumis sativus]
CsaV3_3G023460	5.57214	2.47823	0.000175177	up	PREDICTED: ATP-dependent 6-phosphofructokinase 6-like [Cucumis sativus]
CsaV3_3G023500	2.74494	1.45678	0.0173921	up	PREDICTED: uncharacterized protein LOC105434901 [Cucumis sativus]
CsaV3_3G023510	3.8091	1.92945	0.00198414	up	PREDICTED: uncharacterized protein LOC105434901 [Cucumis sativus]
CsaV3_3G023590	9.81669	3.29524	0.00514484	up	PREDICTED: uncharacterized protein LOC105434902 isoform X1 [Cucumis sativus]
CsaV3_3G023620	101.589	6.66661	5.06334e-07	up	hypothetical protein Csa_3G446120 [Cucumis sativus]
CsaV3_3G023710	3.98423	1.9943	0.000873081	up	PREDICTED: ankyrin repeat-containing protein At5g02620-like [Cucumis sativus]
CsaV3_3G023720	5.97689	2.5794	0.00121695	up	PREDICTED: GATA transcription factor 4-like [Cucumis melo]
CsaV3_3G023740	3.55813	1.83112	0.0309774	up	PREDICTED: uncharacterized protein LOC105434903 [Cucumis sativus]
CsaV3_3G025010	0.421948	-1.24486	0.00113105	down	PREDICTED: rop guanine nucleotide exchange factor 12-like isoform X1 [Cucumis sativus]
CsaV3_3G025060	10.1506	3.34349	6.21265e-05	up	hypothetical protein Csa_3G483770 [Cucumis sativus]
CsaV3_3G025100	4.7246	2.24019	0.000347967	up	hypothetical protein Csa_3G481240 [Cucumis sativus]
CsaV3_3G026330	2.42304	1.27682	0.0160192	up	PREDICTED: uncharacterized protein LOC101206322 [Cucumis sativus]
CsaV3_3G026590	2.35658	1.2367	0.0165986	up	hypothetical protein Csa_3G536140 [Cucumis sativus]
CsaV3_3G026600	3.24022	1.69609	0.00305354	up	PREDICTED: probable WRKY transcription factor 68 isoform X1 [Cucumis sativus]
CsaV3_3G026630	0.195579	-2.35417	0.00681363	down	PREDICTED: boron transporter 4 [Cucumis sativus]
CsaV3_3G026680	2.3997	1.26286	0.0488552	up	PREDICTED: pleiotropic drug resistance protein 1-like [Cucumis sativus]
CsaV3_3G026730	3.53136	1.82022	0.0109476	up	PREDICTED: glycerophosphodiester phosphodiesterase GDPD1, chloroplastic [Cucumis sativus]
CsaV3_3G026740	2.21413	1.14674	0.0427379	up	PREDICTED: putative pentatricopeptide repeat-containing protein At2g01510 [Cucumis sativus]
CsaV3_3G026870	3.50297	1.80858	0.00344304	up	PREDICTED: transcription factor TCP20 [Cucumis sativus]
CsaV3_3G026900	3.11351	1.63854	0.00611361	up	PREDICTED: carbonyl reductase [NADPH] 2 [Cucumis sativus]
CsaV3_3G026920	5.58715	2.48211	0.00192766	up	hypothetical protein Csa_3G567330 [Cucumis sativus]
CsaV3_3G026960	8.24243	3.04307	3.41759e-05	up	hypothetical protein Csa_1G097750 [Cucumis sativus]
CsaV3_3G027020	2.09193	1.06483	0.0410507	up	hypothetical protein Csa_3G585860 [Cucumis sativus]
CsaV3_3G027200	59.2635	5.88907	3.59095e-05	up	PREDICTED: putative calcium-binding protein CML19 [Cucumis sativus]
CsaV3_3G027290	2.71192	1.43932	0.0133718	up	PREDICTED: lysine histidine transporter 2 isoform X1 [Cucumis sativus]
CsaV3_3G027310	2.09248	1.06521	0.0268798	up	PREDICTED: uncharacterized protein LOC101218866 [Cucumis sativus]
CsaV3_3G027690	8.3318	3.05863	0.0191281	up	PREDICTED: mitochondrial phosphate carrier protein 3, mitochondrial-like [Cucumis sativus]
CsaV3_3G027700	3.2286	1.69091	0.033693	up	PREDICTED: pentatricopeptide repeat-containing protein At3g26782, mitochondrial [Cucumis sativus]
CsaV3_3G027720	2.57284	1.36336	0.0414795	up	PREDICTED: short-chain dehydrogenase reductase 3c-like [Cucumis sativus]
CsaV3_3G027820	5.78126	2.53138	0.000194524	up	hypothetical protein Csa_3G600010 [Cucumis sativus]
CsaV3_3G027850	2.1557	1.10816	0.0362113	up	PREDICTED: nudix hydrolase 13, mitochondrial [Cucumis sativus]
CsaV3_3G027870	3.11079	1.63728	0.00154918	up	PREDICTED: probable plastid-lipid-associated protein 14, chloroplastic [Cucumis sativus]
CsaV3_3G028050	8.19374	3.03452	0.000347294	up	PREDICTED: cyclic nucleotide-gated ion channel 1-like isoform X1 [Cucumis sativus]
CsaV3_3G028080	21.0791	4.39774	5.08568e-06	up	PREDICTED: cyclic nucleotide-gated ion channel 1 isoform X1 [Cucumis sativus]
CsaV3_3G028140	2.7037	1.43494	0.0102729	up	PREDICTED: uncharacterized protein LOC101220475 [Cucumis sativus]
CsaV3_3G028170	2.36602	1.24246	0.0249316	up	PREDICTED: rho GDP-dissociation inhibitor 1-like [Cucumis sativus]
CsaV3_3G028180	4.86164	2.28144	0.000634891	up	PREDICTED: phospholipid--sterol O-acyltransferase isoform X2 [Cucumis sativus]
CsaV3_3G028540	8.9986	3.1697	0.00158326	up	hypothetical protein Csa_3G613410 [Cucumis sativus]
CsaV3_3G028610	7.59624	2.92529	0.000218028	up	PREDICTED: transcription factor PIF1-like [Cucumis sativus]
CsaV3_3G028690	0.499744	-1.00074	0.00913204	down	PREDICTED: uncharacterized protein LOC101207451 isoform X1 [Cucumis sativus]
CsaV3_3G029860	2.37076	1.24535	0.0298529	up	PREDICTED: exosome complex component CSL4 [Cucumis sativus]
CsaV3_3G029910	7.57998	2.92219	1.83708e-05	up	PREDICTED: cyclin-dependent kinase inhibitor 3-like [Cucumis sativus]
CsaV3_3G030080	3.42624	1.77663	0.00405299	up	PREDICTED: ninja-family protein AFP3-like [Cucumis sativus]
CsaV3_3G030160	18.7022	4.22514	0.000259757	up	PREDICTED: uncharacterized protein LOC105434933 [Cucumis sativus]
CsaV3_3G030240	2.08853	1.06249	0.0285968	up	PREDICTED: formin-like protein 1 isoform X1 [Cucumis sativus]
CsaV3_3G030310	2.68392	1.42434	0.0092085	up	PREDICTED: probable methyltransferase PMT21 [Cucumis sativus]
CsaV3_3G030350	0.481206	-1.05527	0.0430401	down	PREDICTED: bifunctional pinoresinol-lariciresinol reductase 2-like [Cucumis sativus]
CsaV3_3G030440	0.440428	-1.18302	0.0124653	down	PREDICTED: phosphoribulokinase, chloroplastic [Cucumis sativus]
CsaV3_3G030620	4.32414	2.11241	0.00349063	up	PREDICTED: uncharacterized protein LOC101222094 [Cucumis sativus]
CsaV3_3G030770	2.33789	1.22521	0.0260565	up	PREDICTED: uncharacterized protein LOC101203983 [Cucumis sativus]
CsaV3_3G030830	8.21041	3.03746	2.11376e-05	up	PREDICTED: protein TIFY 11A [Cucumis sativus]
CsaV3_3G030890	2.72238	1.44487	0.00508597	up	hypothetical protein Csa_3G646010 [Cucumis sativus]
CsaV3_3G030920	2.34781	1.23132	0.0338535	up	PREDICTED: GDSL esterase/lipase 1 [Cucumis sativus]
CsaV3_3G031130	2.42066	1.2754	0.00435384	up	PREDICTED: protein STRUBBELIG-RECEPTOR FAMILY 7-like isoform X1 [Cucumis sativus]
CsaV3_3G031160	0.463115	-1.11056	0.0367231	down	PREDICTED: uncharacterized protein LOC101204315 isoform X1 [Cucumis sativus]
CsaV3_3G031170	3.56838	1.83527	0.00158448	up	vacuolar cation/proton exchanger 2-like [Cucumis sativus]
CsaV3_3G031180	3.40041	1.76571	0.00292658	up	PREDICTED: mitogen-activated protein kinase kinase 5-like [Cucumis sativus]
CsaV3_3G031210	7.91055	2.98378	0.000742112	up	PREDICTED: receptor-like protein kinase [Cucumis sativus]
CsaV3_3G031310	0.486935	-1.0382	0.0273391	down	PREDICTED: probable GTP diphosphokinase RSH2, chloroplastic [Cucumis sativus]
CsaV3_3G031350	35.6299	5.15502	8.09155e-05	up	PREDICTED: AP2-like ethylene-responsive transcription factor AIL1 [Cucumis sativus]
CsaV3_3G031420	2.12887	1.09009	0.0304554	up	PREDICTED: nucleolin 1 isoform X1 [Cucumis sativus]
CsaV3_3G031430	2.63599	1.39834	0.0231739	up	PREDICTED: 4-hydroxybenzoate polyprenyltransferase, mitochondrial isoform X1 [Cucumis sativus]
CsaV3_3G031530	2.45164	1.29375	0.012294	up	PREDICTED: pto-interacting protein 1-like [Cucumis sativus]
CsaV3_3G031580	0.277324	-1.85036	3.97446e-05	down	PREDICTED: chlorophyll a-b binding protein of LHCII type 1-like [Cucumis sativus]
CsaV3_3G031620	3.6281	1.85921	0.00156817	up	PREDICTED: glycogen synthase kinase-3 homolog MsK-3 [Cucumis sativus]
CsaV3_3G031650	0.35238	-1.5048	0.0169025	down	PREDICTED: boron transporter 1-like [Cucumis sativus]
CsaV3_3G031760	3.62032	1.85612	0.0129312	up	PREDICTED: LOW QUALITY PROTEIN: cytochrome P450 86B1 [Cucumis sativus]
CsaV3_3G031840	0.441711	-1.17882	0.0107148	down	PREDICTED: disease resistance protein RGA2-like [Cucumis sativus]
CsaV3_3G031850	18.4858	4.20834	4.59336e-06	up	PREDICTED: acyl-CoA--sterol O-acyltransferase 1-like [Cucumis sativus]
CsaV3_3G031920	2.78791	1.47919	0.00424997	up	PREDICTED: CTL-like protein DDB_G0274487 isoform X1 [Cucumis sativus]
CsaV3_3G031980	3.19684	1.67665	0.00400417	up	PREDICTED: uncharacterized protein LOC101217857 [Cucumis sativus]
CsaV3_3G032240	2.11897	1.08336	0.0277869	up	PREDICTED: nucleolin 1 isoform X3 [Cucumis sativus]
CsaV3_3G032250	3.27071	1.7096	0.00318482	up	PREDICTED: zinc finger A20 and AN1 domain-containing stress-associated protein 5-like [Cucumis sativus]
CsaV3_3G032290	4.99741	2.32118	0.000371242	up	PREDICTED: ras-related protein RABA4c [Cucumis sativus]
CsaV3_3G032400	5.68922	2.50823	6.50384e-05	up	PREDICTED: uncharacterized protein At1g04910 [Cucumis sativus]
CsaV3_3G032520	0.47917	-1.06139	0.0120262	down	PREDICTED: uncharacterized protein LOC101221885 isoform X1 [Cucumis sativus]
CsaV3_3G032550	88.9811	6.47543	3.9056e-06	up	PREDICTED: uncharacterized protein LOC105434941 [Cucumis sativus]
CsaV3_3G032580	4.58411	2.19664	0.0088001	up	PREDICTED: uncharacterized protein LOC101218097 [Cucumis sativus]
CsaV3_3G032630	0.370166	-1.43375	0.0467187	down	PREDICTED: 4-coumarate--CoA ligase 1 [Cucumis sativus]
CsaV3_3G032660	2.54579	1.34811	0.0252801	up	PREDICTED: uncharacterized protein LOC101216149 [Cucumis sativus]
CsaV3_3G032670	2.07563	1.05355	0.0426073	up	uncharacterized protein LOC111790093 isoform X2 [Cucurbita pepo subsp. pepo]
CsaV3_3G032690	5.30988	2.40868	0.00204728	up	PREDICTED: serine/threonine-protein kinase BLUS1 isoform X3 [Cucumis sativus]
CsaV3_3G032790	62.3207	5.96164	3.16849e-08	up	PREDICTED: phosphatidyl-N-methylethanolamine N-methyltransferase [Cucumis sativus]
CsaV3_3G032810	8.52951	3.09246	0.00357314	up	PREDICTED: CBL-interacting serine/threonine-protein kinase 25-like [Cucumis sativus]
CsaV3_3G032830	21.2656	4.41045	7.66622e-06	up	PREDICTED: cinnamoyl-CoA reductase 2-like isoform X3 [Cucumis sativus]
CsaV3_3G032840	50.3661	5.65438	9.70687e-08	up	PREDICTED: cinnamoyl-CoA reductase 2-like isoform X1 [Cucumis sativus]
CsaV3_3G032850	14.5096	3.85894	9.8499e-05	up	PREDICTED: cinnamoyl-CoA reductase 2-like isoform X2 [Cucumis sativus]
CsaV3_3G032950	2.78057	1.47538	0.0134352	up	PREDICTED: protein LURP-one-related 8 [Cucumis sativus]
CsaV3_3G032970	4.54499	2.18428	0.000999749	up	PREDICTED: calcium-binding protein CML42 [Cucumis sativus]
CsaV3_3G033000	4.63539	2.21269	0.000143984	up	WRKY transcription factor [Cucumis sativus]
CsaV3_3G033160	4.30747	2.10684	0.00221906	up	hypothetical protein Csa_3G728140 [Cucumis sativus]
CsaV3_3G033250	2.27623	1.18665	0.0479602	up	PREDICTED: TOM1-like protein 2 [Cucumis sativus]
CsaV3_3G033260	4.29156	2.1015	0.00184144	up	PREDICTED: protein LURP-one-related 10 [Cucumis sativus]
CsaV3_3G033270	6.31607	2.65903	7.69214e-05	up	PREDICTED: pentatricopeptide repeat-containing protein At2g38420, mitochondrial [Cucumis sativus]
CsaV3_3G033300	5.32339	2.41235	0.00188074	up	PREDICTED: short-chain dehydrogenase reductase 2a [Cucumis sativus]
CsaV3_3G033320	5.82613	2.54254	7.68407e-06	up	PREDICTED: uncharacterized protein LOC101205174 [Cucumis sativus]
CsaV3_3G033350	24.016	4.58593	1.0158e-06	up	hypothetical protein Csa_3G730800 [Cucumis sativus]
CsaV3_3G033360	2.49943	1.3216	0.0494435	up	PREDICTED: F-box/LRR-repeat protein 3 [Cucumis sativus]
CsaV3_3G033410	2.21669	1.14841	0.0451562	up	PREDICTED: PRA1 family protein B4 [Cucumis sativus]
CsaV3_3G033420	4.5493	2.18564	0.00089482	up	PREDICTED: probably inactive leucine-rich repeat receptor-like protein kinase IMK2 [Cucumis sativus]
CsaV3_3G033450	3.6564	1.87042	0.000931201	up	PREDICTED: abscisic acid receptor PYL4-like [Cucumis sativus]
CsaV3_3G033490	2.19338	1.13316	0.0420706	up	PREDICTED: ammonium transporter 2 [Cucumis sativus]
CsaV3_3G033500	0.356715	-1.48716	0.000477922	down	PREDICTED: uncharacterized protein LOC101207571 [Cucumis sativus]
CsaV3_3G033530	0.442201	-1.17723	0.00397709	down	hypothetical protein Csa_3G730965 [Cucumis sativus]
CsaV3_3G033550	3.30742	1.72571	0.0101682	up	PREDICTED: pyruvate decarboxylase 1 [Cucumis sativus]
CsaV3_3G033700	4.25746	2.08999	0.0173242	up	PREDICTED: trihelix transcription factor GT-3b [Cucumis sativus]
CsaV3_3G033750	0.42001	-1.2515	0.0279066	down	PREDICTED: PHD finger protein ALFIN-LIKE 1-like [Cucumis sativus]
CsaV3_3G033780	0.499466	-1.00154	0.010694	down	PREDICTED: rhodanese-like domain-containing protein 10 [Cucumis sativus]
CsaV3_3G033790	0.480982	-1.05595	0.0164608	down	PREDICTED: probable pyridoxal 5'-phosphate synthase subunit PDX1 [Cucumis sativus]
CsaV3_3G033820	2.51896	1.33283	0.0166862	up	PREDICTED: probable envelope ADP,ATP carrier protein, chloroplastic isoform X1 [Cucumis sativus]
CsaV3_3G033930	4.67683	2.22553	0.0381646	up	hypothetical protein Csa_3G731820 [Cucumis sativus]
CsaV3_3G033940	4.59635	2.20049	0.00543365	up	hypothetical protein Csa_3G731830 [Cucumis sativus]
CsaV3_3G033950	2.9406	1.55611	0.0279956	up	hypothetical protein Csa_3G731840 [Cucumis sativus]
CsaV3_3G033960	3.2751	1.71154	0.0114425	up	PREDICTED: probable LRR receptor-like serine/threonine-protein kinase At3g47570 [Cucumis sativus]
CsaV3_3G034000	2.67676	1.42049	0.00449916	up	PREDICTED: auxin transporter-like protein 2 [Cucumis sativus]
CsaV3_3G034150	3.57861	1.8394	0.00238278	up	PREDICTED: UPF0503 protein At3g09070, chloroplastic-like [Cucumis sativus]
CsaV3_3G034160	0.300739	-1.73342	2.04542e-05	down	PREDICTED: probable anion transporter 3, chloroplastic [Cucumis sativus]
CsaV3_3G034220	2.12531	1.08768	0.0408095	up	PREDICTED: reticulon-like protein B12 isoform X1 [Cucumis sativus]
CsaV3_3G034250	2.51032	1.32787	0.0237291	up	PREDICTED: uncharacterized protein At1g04910-like isoform X2 [Cucumis sativus]
CsaV3_3G034320	3.99092	1.99672	0.0293257	up	hypothetical protein Csa_3G732660 [Cucumis sativus]
CsaV3_3G034400	2.68971	1.42745	0.0107453	up	PREDICTED: 18.1 kDa class I heat shock protein-like [Cucumis sativus]
CsaV3_3G034430	6.59854	2.72215	2.37495e-05	up	PREDICTED: uncharacterized protein LOC101219873 [Cucumis sativus]
CsaV3_3G034460	2.9392	1.55542	0.0272621	up	PREDICTED: uncharacterized protein LOC101220657 [Cucumis sativus]
CsaV3_3G034540	5.28993	2.40325	0.000982245	up	PREDICTED: putative receptor protein kinase ZmPK1 [Cucumis sativus]
CsaV3_3G034760	0.407464	-1.29526	0.000820183	down	PREDICTED: uncharacterized protein LOC101209846 [Cucumis sativus]
CsaV3_3G034820	2.37577	1.2484	0.0239673	up	hypothetical protein Csa_3G734160 [Cucumis sativus]
CsaV3_3G034960	0.422383	-1.24338	0.015673	down	PREDICTED: dof zinc finger protein DOF5.1-like [Cucumis sativus]
CsaV3_3G035050	3.09874	1.63168	0.0285023	up	hypothetical protein Csa_3G734890 [Cucumis sativus]
CsaV3_3G035400	0.266337	-1.90867	0.00827789	down	PREDICTED: ecotropic viral integration site 5 protein homolog isoform X1 [Cucumis sativus]
CsaV3_3G035470	0.434322	-1.20316	0.00866503	down	PREDICTED: floral homeotic protein APETALA 2-like isoform X2 [Cucumis sativus]
CsaV3_3G035660	2.89053	1.53133	0.0103819	up	PREDICTED: uncharacterized protein LOC105434959 [Cucumis sativus]
CsaV3_3G035750	2.33758	1.22501	0.0258967	up	PREDICTED: probable E3 ubiquitin-protein ligase LOG2 [Cucumis sativus]
CsaV3_3G035980	3.33195	1.73637	0.00324155	up	PREDICTED: uncharacterized protein LOC101220110 [Cucumis sativus]
CsaV3_3G036040	8.66672	3.11549	0.00189449	up	PREDICTED: transcription factor RAX2 [Cucumis sativus]
CsaV3_3G036060	0.443227	-1.17388	0.0138584	down	PREDICTED: uncharacterized protein LOC101221441 [Cucumis sativus]
CsaV3_3G036250	434.73	8.76398	1.62857e-06	up	PREDICTED: thaumatin-like protein 1b [Cucumis sativus]
CsaV3_3G036280	0.376765	-1.40826	0.0230633	down	PREDICTED: UDP-glycosyltransferase 73C3-like [Cucumis sativus]
CsaV3_3G036290	0.33899	-1.56069	0.0470002	down	PREDICTED: UDP-glycosyltransferase 73C3-like [Cucumis sativus]
CsaV3_3G036300	0.473899	-1.07735	0.0240014	down	hypothetical protein Csa_3G743980 [Cucumis sativus]
CsaV3_3G036620	3.91513	1.96906	0.00189022	up	PREDICTED: interaptin [Cucumis sativus]
CsaV3_3G036640	2.26733	1.18099	0.0473246	up	hypothetical protein Csa_3G748200 [Cucumis sativus]
CsaV3_3G036720	7.76438	2.95687	0.017736	up	PREDICTED: uncharacterized protein LOC105435128 [Cucumis sativus]
CsaV3_3G036740	4.05486	2.01965	0.0321705	up	PREDICTED: glucomannan 4-beta-mannosyltransferase 9-like [Cucumis sativus]
CsaV3_3G036750	0.374743	-1.41603	0.000156525	down	PREDICTED: peroxiredoxin-2E-2, chloroplastic [Cucumis sativus]
CsaV3_3G036820	3.25461	1.70248	0.0107952	up	PREDICTED: heat stress transcription factor A-3 [Cucumis sativus]
CsaV3_3G036870	3.65428	1.86959	0.008652	up	PREDICTED: PAN domain-containing protein At5g03700 [Cucumis sativus]
CsaV3_3G036920	3.93794	1.97744	0.0150266	up	PREDICTED: trihelix transcription factor PTL [Cucumis sativus]
CsaV3_3G036950	2.3039	1.20408	0.0124738	up	PREDICTED: uncharacterized protein LOC105434967 [Cucumis sativus]
CsaV3_3G037120	2.16519	1.11449	0.0190158	up	PREDICTED: uncharacterized protein LOC101210135 isoform X1 [Cucumis sativus]
CsaV3_3G037250	0.392076	-1.3508	0.0180827	down	PREDICTED: uncharacterized protein LOC105434972 [Cucumis sativus]
CsaV3_3G037320	0.423732	-1.23878	0.0205565	down	PREDICTED: alpha carbonic anhydrase 1, chloroplastic isoform X1 [Cucumis sativus]
CsaV3_3G037330	2.62474	1.39217	0.0395833	up	PREDICTED: uncharacterized protein LOC101204080 [Cucumis sativus]
CsaV3_3G037410	4.84513	2.27654	0.00247077	up	PREDICTED: uncharacterized protein LOC101208663 [Cucumis sativus]
CsaV3_3G037710	0.155299	-2.68688	0.000275846	down	PREDICTED: transcription repressor OFP15-like [Cucumis sativus]
CsaV3_3G037740	2.63643	1.39859	0.00452001	up	PREDICTED: putative HVA22-like protein g [Cucumis sativus]
CsaV3_3G037780	3.54324	1.82507	0.0248559	up	PREDICTED: cytokinin riboside 5'-monophosphate phosphoribohydrolase LOG7 [Cucumis sativus]
CsaV3_3G037860	6.94912	2.79683	0.000577416	up	PREDICTED: protein YLS9 [Cucumis sativus]
CsaV3_3G037870	18.1974	4.18566	4.78721e-05	up	PREDICTED: protein YLS9-like [Cucumis sativus]
CsaV3_3G037880	2.70487	1.43556	0.0019984	up	PREDICTED: protein YLS9 [Cucumis sativus]
CsaV3_3G037890	20.9953	4.39199	1.91265e-05	up	PREDICTED: uncharacterized protein LOC105434983 [Cucumis sativus]
CsaV3_3G037900	4.36131	2.12476	0.000920123	up	hypothetical protein Csa_3G780540 [Cucumis sativus]
CsaV3_3G037910	31.6849	4.98572	0.00327794	up	hypothetical protein Csa_3G780540 [Cucumis sativus]
CsaV3_3G038000	2.60809	1.383	0.0140452	up	PREDICTED: BEL1-like homeodomain protein 1 [Cucumis sativus]
CsaV3_3G038010	22.7356	4.50688	6.16852e-07	up	PREDICTED: E3 ubiquitin-protein ligase PUB23-like [Cucumis sativus]
CsaV3_3G038070	13.7637	3.78279	3.69104e-06	up	PREDICTED: syntaxin-121 [Cucumis sativus]
CsaV3_3G038150	2.57173	1.36274	0.00992354	up	PREDICTED: uncharacterized protein LOC101210414 [Cucumis sativus]
CsaV3_3G038240	2.38903	1.25642	0.0137045	up	PREDICTED: uncharacterized protein LOC101211881 isoform X1 [Cucumis sativus]
CsaV3_3G038290	0.493869	-1.0178	0.00627867	down	PREDICTED: sucrose-phosphatase 1 [Cucumis sativus]
CsaV3_3G038350	2.14127	1.09847	0.0495428	up	PREDICTED: F-box protein At5g06550 [Cucumis sativus]
CsaV3_3G038460	0.317884	-1.65343	0.00972191	down	PREDICTED: probable homogentisate phytyltransferase 2, chloroplastic [Cucumis sativus]
CsaV3_3G038520	30.4686	4.92925	0.000557563	up	PREDICTED: F-box/kelch-repeat protein At2g44130-like [Cucumis sativus]
CsaV3_3G038700	6.13772	2.6177	0.000529941	up	PREDICTED: homeobox-leucine zipper protein HOX11 [Cucumis sativus]
CsaV3_3G038720	2.66095	1.41194	0.028622	up	PREDICTED: uncharacterized protein LOC101223014 isoform X1 [Cucumis sativus]
CsaV3_3G038880	0.324647	-1.62306	0.000456478	down	hypothetical protein Csa_3G808370 [Cucumis sativus]
CsaV3_3G038900	2.10237	1.07202	0.0311041	up	hypothetical protein Csa_3G808390 [Cucumis sativus]
CsaV3_3G039080	4.811	2.26634	4.70671e-05	up	PREDICTED: transcription factor bHLH130 [Cucumis sativus]
CsaV3_3G039370	11.2122	3.487	3.11529e-05	up	hypothetical protein Csa_3G813040 [Cucumis sativus]
CsaV3_3G039640	3.05142	1.60948	0.0200034	up	PREDICTED: serine carboxypeptidase-like 45 isoform X1 [Cucumis sativus]
CsaV3_3G039760	2.72845	1.44808	0.00308191	up	PREDICTED: LOW QUALITY PROTEIN: uncharacterized protein LOC101210251 [Cucumis sativus]
CsaV3_3G039790	2.60891	1.38345	0.0409784	up	PREDICTED: probable protein S-acyltransferase 4 [Cucumis sativus]
CsaV3_3G039860	3.11018	1.637	0.00765934	up	PREDICTED: calmodulin-binding protein 25 [Cucumis sativus]
CsaV3_3G039990	0.397548	-1.3308	0.0254481	down	hypothetical protein Csa_3G819790 [Cucumis sativus]
CsaV3_3G040130	2.61516	1.3869	0.0219428	up	PREDICTED: transcription factor HBP-1b(c38)-like [Cucumis sativus]
CsaV3_3G040150	4.29809	2.10369	0.000177291	up	PREDICTED: uncharacterized protein LOC101213652 isoform X1 [Cucumis sativus]
CsaV3_3G040160	3.08615	1.62581	0.00843331	up	PREDICTED: uncharacterized protein LOC105434994 [Cucumis sativus]
CsaV3_3G040210	0.422828	-1.24186	0.00547549	down	hypothetical protein Csa_3G820520 [Cucumis sativus]
CsaV3_3G040260	2.89243	1.53228	0.0349822	up	PREDICTED: centromere-associated protein E isoform X1 [Cucumis sativus]
CsaV3_3G040310	0.364833	-1.45469	0.0234318	down	PREDICTED: protein STRICTOSIDINE SYNTHASE-LIKE 2 [Cucumis sativus]
CsaV3_3G040430	3.92109	1.97125	0.000675086	up	PREDICTED: uncharacterized protein LOC101222693 [Cucumis sativus]
CsaV3_3G040450	5.91878	2.5653	0.00110629	up	PREDICTED: regulatory protein NPR5-like [Cucumis sativus]
CsaV3_3G040570	2.34111	1.22719	0.0129421	up	hypothetical protein Csa_3G822320 [Cucumis sativus]
CsaV3_3G040590	0.43496	-1.20105	0.0140498	down	PREDICTED: 15-cis-phytoene desaturase, chloroplastic/chromoplastic [Cucumis sativus]
CsaV3_3G040670	2.45556	1.29605	0.0174306	up	PREDICTED: RRP12-like protein [Cucumis sativus]
CsaV3_3G040740	2.32727	1.21864	0.00790307	up	PREDICTED: nuclear pore complex protein NUP93A [Cucumis sativus]
CsaV3_3G040820	2.7412	1.45481	0.00931715	up	PREDICTED: probable calcium-binding protein CML35 [Cucumis sativus]
CsaV3_3G040910	0.466117	-1.10124	0.00834035	down	PREDICTED: serine carboxypeptidase-like 45 [Cucumis sativus]
CsaV3_3G040950	2.56789	1.36059	0.0094647	up	PREDICTED: uncharacterized protein LOC101209753 [Cucumis sativus]
CsaV3_3G041230	2.53837	1.3439	0.0476675	up	hypothetical protein Csa_3G824940 [Cucumis sativus]
CsaV3_3G041240	2.45305	1.29457	0.0300899	up	PREDICTED: vesicle transport v-SNARE 13-like [Cucumis sativus]
CsaV3_3G041300	3.26104	1.70533	0.0353277	up	Calcium-binding EF hand family protein [Cucumis sativus]
CsaV3_3G041310	2.43435	1.28354	0.0124706	up	PREDICTED: cyclic dof factor 2-like [Cucumis sativus]
CsaV3_3G041470	40.0863	5.32504	6.90826e-08	up	hypothetical protein Csa_3G826650 [Cucumis sativus]
CsaV3_3G041480	2.57134	1.36252	0.0142053	up	PREDICTED: gibberellin-regulated protein 4 [Cucumis sativus]
CsaV3_3G041570	3.13954	1.65055	0.00215191	up	PREDICTED: uncharacterized protein At3g28850-like [Cucumis sativus]
CsaV3_3G041800	2.96481	1.56794	0.0138201	up	PREDICTED: probable mitochondrial chaperone BCS1-B [Cucumis sativus]
CsaV3_3G041820	2.89331	1.53272	0.0198048	up	PREDICTED: probable mitochondrial chaperone BCS1-B [Cucumis sativus]
CsaV3_3G041890	4.70737	2.23492	0.00655598	up	hypothetical protein Csa_3G829020 [Cucumis sativus]
CsaV3_3G041910	6.89786	2.78615	0.000910346	up	PREDICTED: putative cyclic nucleotide-gated ion channel 8 isoform X1 [Cucumis sativus]
CsaV3_3G042010	0.470484	-1.08778	0.00856049	down	PREDICTED: uncharacterized protein LOC101220065 [Cucumis sativus]
CsaV3_3G042030	4.58909	2.19821	0.00166112	up	PREDICTED: zinc finger AN1 domain-containing stress-associated protein 12 [Cucumis sativus]
CsaV3_3G042060	14.1825	3.82604	2.88103e-06	up	PREDICTED: gibberellin-regulated protein 14 [Cucumis sativus]
CsaV3_3G042150	9689.35	13.2422	3.47859e-08	up	WAT1-related protein At4g15540-like [Cucurbita maxima]
CsaV3_3G042160	22.5755	4.49669	0.00811029	up	WAT1-related protein At4g15540-like [Cucurbita maxima]
CsaV3_3G042190	4.563	2.18998	0.00754406	up	PREDICTED: uncharacterized protein LOC101216407 isoform X1 [Cucumis sativus]
CsaV3_3G042210	3.07264	1.61948	0.0251874	up	PREDICTED: uncharacterized protein LOC105435006 [Cucumis sativus]
CsaV3_3G042240	2.83744	1.50459	0.0200745	up	PREDICTED: putative cyclic nucleotide-gated ion channel 18 [Cucumis sativus]
CsaV3_3G042450	0.133422	-2.90593	0.00092189	down	hypothetical protein Csa_3G837020 [Cucumis sativus]
CsaV3_3G042490	4.15536	2.05497	0.000465335	up	PREDICTED: cinnamoyl-CoA reductase 1 [Cucumis sativus]
CsaV3_3G042580	2.8939	1.53301	0.0253939	up	hypothetical protein SETIT_3G198500v2 [Setaria italica]
CsaV3_3G042730	2.32044	1.2144	0.0365743	up	PREDICTED: protein RST1 isoform X2 [Cucumis sativus]
CsaV3_3G042920	2.96945	1.57019	0.00340797	up	PREDICTED: surfeit locus protein 2 [Cucumis sativus]
CsaV3_3G042930	3.75412	1.90847	0.00143242	up	von Willebrand factor, type A [Corchorus capsularis]
CsaV3_3G042990	0.365121	-1.45355	0.0238287	down	PREDICTED: protein GAST1 [Cucumis sativus]
CsaV3_3G043000	0.442828	-1.17518	0.0309682	down	PREDICTED: dual specificity protein phosphatase 12-like [Cucumis sativus]
CsaV3_3G043010	0.437102	-1.19396	0.0353544	down	PREDICTED: F-box protein At2g26850-like [Cucumis sativus]
CsaV3_3G043060	4.56831	2.19166	0.000201906	up	PREDICTED: lysosomal beta glucosidase-like [Cucumis sativus]
CsaV3_3G043080	2.48233	1.31169	0.0296843	up	hypothetical protein Csa_3G842100 [Cucumis sativus]
CsaV3_3G043140	5.90935	2.563	0.000514492	up	PREDICTED: 3-ketoacyl-CoA synthase 7 [Cucumis sativus]
CsaV3_3G043150	2.45967	1.29847	0.0268115	up	PREDICTED: pentatricopeptide repeat-containing protein At1g10910, chloroplastic [Cucumis sativus]
CsaV3_3G043170	5.14085	2.36201	0.000366109	up	PREDICTED: probable glycosyltransferase At5g03795 [Cucumis sativus]
CsaV3_3G043190	2.67898	1.42168	0.00952389	up	PREDICTED: tubulin alpha-6 chain [Cucumis sativus]
CsaV3_3G043290	0.442505	-1.17623	0.00476717	down	PREDICTED: photosynthetic NDH subunit of subcomplex B 2, chloroplastic [Cucumis sativus]
CsaV3_3G043480	32.0196	5.00088	4.2184e-07	up	PREDICTED: respiratory burst oxidase homolog protein C [Cucumis sativus]
CsaV3_3G043500	15.7095	3.97357	0.000909536	up	PREDICTED: uncharacterized protein LOC105435015 [Cucumis sativus]
CsaV3_3G043630	0.307942	-1.69927	0.0189653	down	PREDICTED: uncharacterized protein LOC101204214 [Cucumis sativus]
CsaV3_3G043760	5.68944	2.50829	0.011216	up	PREDICTED: nucleolin 1 [Cucumis sativus]
CsaV3_3G043780	3.25745	1.70374	0.000734592	up	PREDICTED: glyoxylate/succinic semialdehyde reductase 2, chloroplastic [Cucumis sativus]
CsaV3_3G043960	3.26392	1.70661	0.00139619	up	PREDICTED: inactive protein kinase SELMODRAFT_444075-like [Cucumis sativus]
CsaV3_3G044170	3.84205	1.94187	0.000178368	up	PREDICTED: putative leucine-rich repeat receptor-like protein kinase At2g19210 [Cucumis sativus]
CsaV3_3G044250	2.0311	1.02226	0.0335108	up	PREDICTED: uncharacterized protein LOC101209635 [Cucumis sativus]
CsaV3_3G044320	2.13309	1.09295	0.0259269	up	PREDICTED: uncharacterized protein LOC101216671 [Cucumis sativus]
CsaV3_3G044360	0.421477	-1.24647	0.0174863	down	PREDICTED: myosin-2 [Cucumis sativus]
CsaV3_3G044470	2.03898	1.02785	0.0350629	up	unnamed protein product, partial [Vitis vinifera]
CsaV3_3G044520	12.4524	3.63835	0.000112638	up	PREDICTED: uncharacterized protein LOC105435142 [Cucumis sativus]
CsaV3_3G044540	2.81411	1.49268	0.0172093	up	PREDICTED: NAC domain-containing protein 72-like isoform X2 [Cucumis sativus]
CsaV3_3G044570	2.192	1.13225	0.0219417	up	PREDICTED: uncharacterized protein LOC101215138 [Cucumis sativus]
CsaV3_3G044640	0.373323	-1.4215	0.0180558	down	PREDICTED: cytochrome P450 CYP82D47-like [Cucumis sativus]
CsaV3_3G044650	0.318086	-1.65251	0.000753216	down	PREDICTED: cytochrome P450 CYP82D47 [Cucumis sativus]
CsaV3_3G044680	5.17802	2.3724	0.0257438	up	PREDICTED: cytochrome P450 CYP82D47-like [Cucumis sativus]
CsaV3_3G044690	14.0503	3.81253	0.0277757	up	PREDICTED: cytochrome P450 CYP82D47-like [Cucumis sativus]
CsaV3_3G044710	0.310469	-1.68748	0.00378282	down	PREDICTED: cytochrome P450 CYP82D47-like [Cucumis sativus]
CsaV3_3G044740	3.25813	1.70404	0.0124854	up	PREDICTED: cytochrome P450 CYP82D47-like [Cucumis sativus]
CsaV3_3G044870	5.48882	2.4565	0.000357406	up	PREDICTED: probable galacturonosyltransferase-like 1 [Cucumis sativus]
CsaV3_3G044880	11.2551	3.4925	3.90613e-05	up	PREDICTED: calcium uniporter protein 4, mitochondrial [Cucumis sativus]
CsaV3_3G044890	2.057	1.04054	0.0249562	up	PREDICTED: uncharacterized protein LOC101206163 [Cucumis sativus]
CsaV3_3G044920	0.433685	-1.20528	0.003485	down	PREDICTED: J domain-containing protein required for chloroplast accumulation response 1 isoform X1 [Cucumis sativus]
CsaV3_3G044940	0.431517	-1.21251	0.0397451	down	hypothetical protein Csa_3G855320 [Cucumis sativus]
CsaV3_3G045170	42.9025	5.42299	0.000252856	up	PREDICTED: protein RADIALIS-like 3 [Cucumis sativus]
CsaV3_3G045300	7.01402	2.81024	1.64952e-05	up	PREDICTED: uncharacterized protein LOC101206314 [Cucumis sativus]
CsaV3_3G045320	6.18414	2.62857	0.0134578	up	PREDICTED: uncharacterized protein LOC101222738 [Cucumis sativus]
CsaV3_3G045340	2.26298	1.17822	0.0382157	up	hypothetical protein Csa_3G859680 [Cucumis sativus]
CsaV3_3G045430	7.49577	2.90608	0.000117696	up	PREDICTED: bifunctional nuclease 1 [Cucumis sativus]
CsaV3_3G045670	0.468339	-1.09438	0.0276711	down	PREDICTED: uncharacterized protein LOC101217301 [Cucumis sativus]
CsaV3_3G045690	0.469803	-1.08987	0.00226764	down	PREDICTED: auxin response factor 5 isoform X2 [Cucumis sativus]
CsaV3_3G045740	0.35682	-1.48673	0.0102198	down	PREDICTED: ATP sulfurylase 2 [Cucumis sativus]
CsaV3_3G045770	0.456023	-1.13282	0.0134321	down	PREDICTED: protein disulfide-isomerase LQY1, chloroplastic [Cucumis sativus]
CsaV3_3G045780	2.25476	1.17297	0.0127181	up	PREDICTED: HVA22-like protein i [Cucumis sativus]
CsaV3_3G045940	74.2276	6.21388	1.47629e-08	up	PREDICTED: uncharacterized protein LOC101221601 [Cucumis sativus]
CsaV3_3G046090	0.286314	-1.80433	0.0115654	down	hypothetical protein Csa_3G874370 [Cucumis sativus]
CsaV3_3G046130	3.53935	1.82348	0.00452416	up	PREDICTED: uncharacterized protein At1g76070 [Cucumis sativus]
CsaV3_3G046150	0.42213	-1.24424	0.00697788	down	PREDICTED: plastocyanin [Cucumis sativus]
CsaV3_3G046170	0.480347	-1.05785	0.0381266	down	PREDICTED: uncharacterized protein LOC101211234 [Cucumis sativus]
CsaV3_3G046430	2.84817	1.51004	0.00557924	up	EIN3-binding F-box protein 1-like [Cucumis sativus]
CsaV3_3G046460	2.89482	1.53347	0.0425206	up	PREDICTED: SPX domain-containing protein 2-like [Cucumis sativus]
CsaV3_3G046630	2.3823	1.25236	0.0179955	up	PREDICTED: protein TIFY 8-like isoform X3 [Cucumis sativus]
CsaV3_3G046770	2.8106	1.49088	0.0211174	up	PREDICTED: RING finger and CHY zinc finger domain-containing protein 1 [Cucumis sativus]
CsaV3_3G046780	3.34876	1.74363	0.00640035	up	hypothetical protein Csa_3G880040 [Cucumis sativus]
CsaV3_3G046890	2.11672	1.08183	0.0308408	up	PREDICTED: protein arginine N-methyltransferase 1.5 [Cucumis sativus]
CsaV3_3G046910	4.91239	2.29642	0.00140519	up	PREDICTED: guanine nucleotide-binding protein subunit gamma 2-like [Cucumis sativus]
CsaV3_3G046970	4.69884	2.2323	0.0499392	up	PREDICTED: flowering-promoting factor 1-like protein 2 [Cucumis sativus]
CsaV3_3G047010	2.71607	1.44152	0.0222859	up	PREDICTED: G-type lectin S-receptor-like serine/threonine-protein kinase At1g34300 [Cucumis sativus]
CsaV3_3G047040	2.97979	1.57521	0.00558883	up	PREDICTED: G-type lectin S-receptor-like serine/threonine-protein kinase SD2-5 [Cucumis sativus]
CsaV3_3G047130	11.4782	3.52082	8.42814e-05	up	PREDICTED: uncharacterized protein LOC101218277 [Cucumis sativus]
CsaV3_3G047140	2.89173	1.53193	0.0098627	up	probable WRKY transcription factor 11-like [Cucumis sativus]
CsaV3_3G047190	3.57208	1.83677	0.0307838	up	PREDICTED: probable cyclic nucleotide-gated ion channel 14 [Cucumis sativus]
CsaV3_3G047200	2.03698	1.02643	0.0398807	up	PREDICTED: probable xyloglucan glycosyltransferase 5 [Cucumis sativus]
CsaV3_3G047230	17.2921	4.11204	0.01312	up	PREDICTED: U-box domain-containing protein 52 [Cucumis sativus]
CsaV3_3G047240	3.65334	1.86922	0.031013	up	PREDICTED: pollen receptor-like kinase 2 [Cucumis sativus]
CsaV3_3G047280	2.72839	1.44805	0.0142474	up	PREDICTED: L-arabinokinase-like isoform X1 [Cucumis sativus]
CsaV3_3G047440	3.21828	1.68629	0.00309633	up	PREDICTED: uncharacterized protein LOC101214783 [Cucumis sativus]
CsaV3_3G047510	2.12822	1.08965	0.026293	up	PREDICTED: probable protein phosphatase 2C 10 [Cucumis sativus]
CsaV3_3G047570	5.50212	2.45999	0.000233581	up	PREDICTED: 7-deoxyloganetin glucosyltransferase [Cucumis sativus]
CsaV3_3G047580	5.28416	2.40167	0.00445217	up	PREDICTED: protein EXORDIUM-like 1 [Cucumis sativus]
CsaV3_3G047590	17.2551	4.10895	9.79216e-05	up	PREDICTED: protein EXORDIUM-like 1 [Cucumis sativus]
CsaV3_3G047650	0.490215	-1.02851	0.00491908	down	PREDICTED: thylakoid lumenal 29 kDa protein, chloroplastic [Cucumis sativus]
CsaV3_3G047680	23.5929	4.56028	0.000258611	up	PREDICTED: uncharacterized protein LOC105435032 [Cucumis sativus]
CsaV3_3G047720	3.45994	1.79075	0.00142107	up	PREDICTED: protein FAM91A1 [Cucumis sativus]
CsaV3_3G047950	2.32808	1.21914	0.035867	up	hypothetical protein Csa_3G890120 [Cucumis sativus]
CsaV3_3G048230	2.92804	1.54994	0.0175453	up	PREDICTED: phosphoglycerate mutase-like protein 1 [Cucumis sativus]
CsaV3_3G048310	2.22436	1.15339	0.0318062	up	PREDICTED: probable beta-1,4-xylosyltransferase IRX9H [Cucumis sativus]
CsaV3_3G048320	4.4852	2.16517	0.00107948	up	PREDICTED: receptor-like protein kinase HAIKU2 [Cucumis sativus]
CsaV3_3G048350	0.401782	-1.31552	0.044301	down	PREDICTED: amino acid permease 6 [Cucumis sativus]
CsaV3_3G048370	3.88981	1.9597	0.000863328	up	PREDICTED: uncharacterized protein LOC101220969 [Cucumis sativus]
CsaV3_3G048420	2.40098	1.26362	0.0310407	up	PREDICTED: uncharacterized protein LOC101222383 [Cucumis sativus]
CsaV3_3G048510	6.19477	2.63105	5.17374e-05	up	PREDICTED: homeobox-leucine zipper protein ATHB-8 [Cucumis sativus]
CsaV3_3G048710	0.441816	-1.17848	0.027177	down	PREDICTED: uncharacterized protein LOC101215652 [Cucumis sativus]
CsaV3_3G048730	2.5734	1.36367	0.00595149	up	PREDICTED: high affinity nitrate transporter 2.5 [Cucumis sativus]
CsaV3_3G048890	2.3375	1.22497	0.0208076	up	PREDICTED: lysine-specific demethylase JMJ706 [Cucumis sativus]
CsaV3_3G048900	3.19631	1.67641	0.00023707	up	PREDICTED: homeobox-leucine zipper protein HDG5 isoform X2 [Cucumis sativus]
CsaV3_3G048990	5.18076	2.37316	0.000198346	up	PREDICTED: uncharacterized membrane protein At4g09580 [Cucumis sativus]
CsaV3_3G049010	0.499097	-1.00261	0.0189425	down	PREDICTED: uncharacterized protein LOC101218835 [Cucumis sativus]
CsaV3_3G049030	2.29577	1.19898	0.0123804	up	PREDICTED: zinc finger CCCH domain-containing protein 12 isoform X3 [Cucumis sativus]
CsaV3_3G049080	2.27836	1.188	0.0335533	up	PREDICTED: uncharacterized protein LOC101209912 [Cucumis sativus]
CsaV3_3G049150	2.00494	1.00356	0.0478412	up	PREDICTED: transcription factor MYC2 [Cucumis sativus]
CsaV3_3G049330	0.439301	-1.18672	0.0106493	down	hypothetical protein Csa_3G903460 [Cucumis sativus]
CsaV3_3G049430	0.25079	-1.99545	0.0336249	down	PREDICTED: protein NRT1/ PTR FAMILY 7.3-like [Cucumis sativus]
CsaV3_3G049670	2.3633	1.2408	0.0102551	up	PREDICTED: uncharacterized protein LOC101216261 [Cucumis sativus]
CsaV3_3G049710	3.50768	1.81052	0.00175523	up	PREDICTED: probable receptor-like protein kinase At5g47070 [Cucumis sativus]
CsaV3_3G049720	4.07447	2.02661	0.0274208	up	hypothetical protein Csa_3G912330 [Cucumis sativus]
CsaV3_3G049770	2.51404	1.33001	0.00522407	up	PREDICTED: calcineurin B-like protein 1 [Cucumis sativus]
CsaV3_3G049800	0.385769	-1.37419	0.0407161	down	PREDICTED: cationic amino acid transporter 6, chloroplastic-like [Cucumis sativus]
CsaV3_4G000050	0.405726	-1.30142	0.0224473	down	PREDICTED: uncharacterized protein LOC101221726 [Cucumis sativus]
CsaV3_4G000080	0.279911	-1.83696	0.000393807	down	PREDICTED: probable zinc metallopeptidase EGY3, chloroplastic [Cucumis sativus]
CsaV3_4G000300	2.73277	1.45036	0.00348175	up	Trypsin inhibitor 1 [Cucumis sativus]
CsaV3_4G000310	6.22255	2.63751	0.000232431	up	hypothetical protein Csa_4G000820 [Cucumis sativus]
CsaV3_4G000510	3.1166	1.63997	0.00212257	up	PREDICTED: uncharacterized protein LOC101209895 [Cucumis sativus]
CsaV3_4G000550	2.54559	1.348	0.0429888	up	hypothetical protein Csa_4G001535 [Cucumis sativus]
CsaV3_4G000600	2.85165	1.51179	0.0486576	up	PREDICTED: uncharacterized protein LOC103499253 [Cucumis melo]
CsaV3_4G000610	2.83169	1.50166	0.0351373	up	PREDICTED: uncharacterized protein LOC101216037 [Cucumis sativus]
CsaV3_4G000620	2.77619	1.47311	0.0265108	up	PREDICTED: potassium transporter 5-like [Cucumis sativus]
CsaV3_4G000800	2.73456	1.45131	0.00194136	up	PREDICTED: peter Pan-like protein [Cucumis sativus]
CsaV3_4G000810	5.3552	2.42094	2.33458e-05	up	PREDICTED: caffeoylshikimate esterase-like [Cucumis sativus]
CsaV3_4G000870	134.437	7.07079	1.90159e-08	up	PREDICTED: late embryogenesis abundant protein Lea5-A-like [Cucumis sativus]
CsaV3_4G000890	0.441464	-1.17963	0.0221942	down	hypothetical protein Csa_4G001870 [Cucumis sativus]
CsaV3_4G000920	2.30417	1.20425	0.0348206	up	PREDICTED: bifunctional epoxide hydrolase 2-like [Cucumis sativus]
CsaV3_4G000930	4.71331	2.23674	0.00384968	up	PREDICTED: bifunctional epoxide hydrolase 2-like [Cucumis sativus]
CsaV3_4G000940	5.64808	2.49776	0.000772801	up	PREDICTED: bifunctional epoxide hydrolase 2-like isoform X1 [Cucumis sativus]
CsaV3_4G000990	8.25644	3.04552	2.36928e-05	up	PREDICTED: ethylene-responsive transcription factor ERF073-like [Cucumis sativus]
CsaV3_4G001160	2.67085	1.4173	0.00772756	up	PREDICTED: GTP-binding protein SAR1A [Cucumis sativus]
CsaV3_4G001170	4.69074	2.22981	0.00244289	up	PREDICTED: universal stress protein A-like protein [Cucumis sativus]
CsaV3_4G001230	3.90669	1.96595	0.00704945	up	PREDICTED: uncharacterized protein LOC101220240 [Cucumis sativus]
CsaV3_4G001260	2.24455	1.16643	0.0208622	up	PREDICTED: probable WRKY transcription factor 27 [Cucumis sativus]
CsaV3_4G001280	0.442111	-1.17752	0.00454494	down	hypothetical protein Csa_4G003740 [Cucumis sativus]
CsaV3_4G001300	2.56465	1.35876	0.00411566	up	hypothetical protein Csa_4G003760 [Cucumis sativus]
CsaV3_4G001370	2.07538	1.05338	0.0295964	up	PREDICTED: periodic tryptophan protein 2 homolog [Cucumis sativus]
CsaV3_4G001420	2.95292	1.56214	0.0303102	up	PREDICTED: protein UNUSUAL FLORAL ORGANS-like [Cucumis sativus]
CsaV3_4G001460	2.90171	1.5369	0.0315112	up	PREDICTED: pentatricopeptide repeat-containing protein At1g52620 isoform X1 [Cucumis sativus]
CsaV3_4G001610	4.35981	2.12427	0.000655514	up	PREDICTED: protein LURP-one-related 5 [Cucumis sativus]
CsaV3_4G001630	0.315694	-1.6634	0.0119402	down	PREDICTED: palmitoyl-monogalactosyldiacylglycerol delta-7 desaturase, chloroplastic-like [Cucumis melo]
CsaV3_4G001730	2.32113	1.21483	0.0195987	up	PREDICTED: PTI1-like tyrosine-protein kinase At3g15890 [Cucumis sativus]
CsaV3_4G001910	2.08647	1.06106	0.0498691	up	PREDICTED: formamidopyrimidine-DNA glycosylase isoform X1 [Cucumis sativus]
CsaV3_4G002050	2.63638	1.39856	0.0194559	up	PREDICTED: aquaporin NIP6-1 [Cucumis sativus]
CsaV3_4G002070	2.49481	1.31893	0.0164074	up	PREDICTED: probable 3-beta-hydroxysteroid-Delta(8),Delta(7)-isomerase [Cucumis sativus]
CsaV3_4G002130	3.28235	1.71473	0.0223206	up	PREDICTED: indole-3-acetic acid-amido synthetase GH3.17-like [Cucumis sativus]
CsaV3_4G002290	47.741	5.57716	7.36136e-08	up	PREDICTED: phenylalanine ammonia-lyase-like [Cucumis melo]
CsaV3_4G002300	37.0082	5.20977	2.39848e-06	up	PREDICTED: phenylalanine ammonia-lyase-like [Cucumis melo]
CsaV3_4G002310	80.2727	6.32684	7.44721e-08	up	PREDICTED: phenylalanine ammonia-lyase-like [Cucumis melo]
CsaV3_4G002320	48.3971	5.59685	2.03121e-07	up	phenylalanine ammonia-lyase-like [Cucumis sativus]
CsaV3_4G002330	36.3997	5.18585	5.61646e-08	up	phenylalanine ammonia-lyase-like [Cucumis sativus]
CsaV3_4G002480	4.0414	2.01486	0.000619946	up	PREDICTED: inositol polyphosphate multikinase alpha [Cucumis sativus]
CsaV3_4G002510	13.4759	3.75231	0.00109884	up	PREDICTED: uncharacterized protein LOC101222760 [Cucumis sativus]
CsaV3_4G002550	2.10472	1.07363	0.0254809	up	PREDICTED: protein NLP9 [Cucumis sativus]
CsaV3_4G002600	3.08587	1.62568	0.0267182	up	PREDICTED: GEM-like protein 5 [Cucumis sativus]
CsaV3_4G002680	5.73599	2.52004	0.0072703	up	hypothetical protein Csa_4G011070 [Cucumis sativus]
CsaV3_4G002780	6.37923	2.67338	0.000752607	up	PREDICTED: uncharacterized protein LOC101218967 [Cucumis sativus]
CsaV3_4G002860	22.3509	4.48226	0.00829444	up	PREDICTED: calcium-dependent protein kinase 24 [Cucumis sativus]
CsaV3_4G002870	6.37824	2.67316	3.05301e-05	up	PREDICTED: zinc finger protein CONSTANS-LIKE 14-like [Cucumis sativus]
CsaV3_4G002950	2.32216	1.21547	0.0158561	up	PREDICTED: BAG family molecular chaperone regulator 6-like [Cucumis sativus]
CsaV3_4G003000	2.08745	1.06174	0.0249162	up	PREDICTED: protein MAK16 homolog [Cucumis sativus]
CsaV3_4G003030	9.55684	3.25653	0.00215888	up	PREDICTED: probable WRKY transcription factor 75 [Cucumis sativus]
CsaV3_4G003570	2.84549	1.50868	0.0102862	up	PREDICTED: uncharacterized protein LOC101215637 [Cucumis sativus]
CsaV3_4G003630	6.90019	2.78664	7.0111e-06	up	PREDICTED: putative disease resistance protein RGA3 [Cucumis sativus]
CsaV3_4G003720	2.62777	1.39384	0.0188226	up	PREDICTED: extensin-2-like [Cucumis sativus]
CsaV3_4G003830	2.21752	1.14894	0.0157658	up	PREDICTED: protein CMSS1 [Cucumis sativus]
CsaV3_4G003850	2.56542	1.3592	0.00547099	up	PREDICTED: ras-related protein RABA5d [Cucumis sativus]
CsaV3_4G003860	4.79942	2.26286	0.000119567	up	PREDICTED: transcription factor bHLH128 [Cucumis sativus]
CsaV3_4G004080	4.80196	2.26362	0.0195008	up	PREDICTED: autophagy-related protein 3 [Cucumis sativus]
CsaV3_4G004100	20.9653	4.38993	0.00406363	up	PREDICTED: hexose carrier protein HEX6-like isoform X1 [Cucumis sativus]
CsaV3_4G004170	2.53254	1.34058	0.00401137	up	PREDICTED: uncharacterized protein At3g06530 [Cucumis sativus]
CsaV3_4G004210	75.844	6.24496	7.32443e-07	up	PREDICTED: ethylene-responsive transcription factor ERF106 [Cucumis sativus]
CsaV3_4G004350	3.55464	1.82971	0.000103148	up	PREDICTED: cyclin-U4-1-like [Cucumis sativus]
CsaV3_4G004430	3.30292	1.72374	0.014354	up	PREDICTED: metacaspase-1-like isoform X2 [Cucumis sativus]
CsaV3_4G004530	0.487406	-1.0368	0.0132633	down	PREDICTED: monoacylglycerol lipase ABHD6 [Cucumis sativus]
CsaV3_4G004900	2.45537	1.29594	0.0107856	up	PREDICTED: alanine--glyoxylate aminotransferase 2 homolog 1, mitochondrial [Cucumis sativus]
CsaV3_4G004970	2.74453	1.45656	0.0478664	up	PREDICTED: anthocyanidin 3-O-glucosyltransferase 5-like [Cucumis sativus]
CsaV3_4G005040	2.71823	1.44267	0.0149503	up	PREDICTED: random slug protein 5 [Cucumis sativus]
CsaV3_4G005070	6.55991	2.71368	0.000125103	up	PREDICTED: scarecrow-like protein 4 [Cucumis sativus]
CsaV3_4G005120	4.99003	2.31905	0.0107394	up	hypothetical protein Csa_4G038740 [Cucumis sativus]
CsaV3_4G005260	4.08529	2.03044	0.000104576	up	PREDICTED: aldehyde dehydrogenase family 3 member F1 [Cucumis sativus]
CsaV3_4G005280	2.9613	1.56623	0.0068226	up	PREDICTED: GATA transcription factor 5-like [Cucumis sativus]
CsaV3_4G005310	3.54069	1.82403	0.00302378	up	PREDICTED: protein FMP32, mitochondrial [Cucumis sativus]
CsaV3_4G005470	3.41095	1.77017	0.0128729	up	PREDICTED: ocs element-binding factor 1 [Cucumis sativus]
CsaV3_4G005480	4.87677	2.28593	0.000358675	up	PREDICTED: mitogen-activated protein kinase 7 [Cucumis sativus]
CsaV3_4G005540	8.49458	3.08654	1.3347e-06	up	PREDICTED: salicylate carboxymethyltransferase [Cucumis sativus]
CsaV3_4G005600	0.128679	-2.95815	0.0040368	down	PREDICTED: zinc-finger homeodomain protein 6-like [Cucumis sativus]
CsaV3_4G005640	0.429746	-1.21844	0.0299747	down	polygalacturonase inhibitor-like precursor [Cucumis sativus]
CsaV3_4G005700	3.38872	1.76074	0.0271194	up	PREDICTED: laccase-11-like [Cucumis sativus]
CsaV3_4G005750	0.423173	-1.24068	0.025783	down	PREDICTED: pheophytinase, chloroplastic isoform X1 [Cucumis sativus]
CsaV3_4G005770	0.452118	-1.14523	0.000886495	down	PREDICTED: putative glucose-6-phosphate 1-epimerase [Cucumis sativus]
CsaV3_4G005820	2.19736	1.13577	0.0226854	up	PREDICTED: kinesin-like protein NACK2 [Cucumis sativus]
CsaV3_4G005850	0.355024	-1.49401	0.00496137	down	PREDICTED: uncharacterized protein LOC101209389 [Cucumis sativus]
CsaV3_4G005920	4.99276	2.31984	0.000851531	up	hypothetical protein Csa_4G047970 [Cucumis sativus]
CsaV3_4G005930	70.9571	6.14888	5.36825e-06	up	PREDICTED: uncharacterized protein LOC101220378 [Cucumis sativus]
CsaV3_4G005940	2.36072	1.23923	0.0165362	up	PREDICTED: uncharacterized protein LOC101220378 [Cucumis sativus]
CsaV3_4G006070	7.26527	2.86102	5.21571e-05	up	PREDICTED: uncharacterized protein LOC101212488 [Cucumis sativus]
CsaV3_4G006090	55.3151	5.7896	5.92601e-06	up	hypothetical protein Csa_4G049610 [Cucumis sativus]
CsaV3_4G006150	2.36851	1.24398	0.0497741	up	PREDICTED: protein LURP-one-related 17 [Cucumis sativus]
CsaV3_4G006260	5.73437	2.51964	0.000445726	up	PREDICTED: cation/H(+) antiporter 18-like [Cucumis sativus]
CsaV3_4G006280	0.21902	-2.19086	0.0470543	down	PREDICTED: cation/H(+) antiporter 18-like [Cucumis sativus]
CsaV3_4G006290	3.84331	1.94235	0.00115793	up	PREDICTED: cation/H(+) antiporter 18-like [Cucumis sativus]
CsaV3_4G006330	5.85634	2.55	7.61164e-05	up	PREDICTED: 6-phosphogluconate dehydrogenase, decarboxylating 2, chloroplastic [Cucumis sativus]
CsaV3_4G006340	3.57841	1.83932	0.000393572	up	PREDICTED: translation initiation factor IF-2, mitochondrial [Cucumis sativus]
CsaV3_4G006370	8.26378	3.0468	6.82915e-05	up	PREDICTED: ethylene-responsive transcription factor CRF2-like [Cucumis sativus]
CsaV3_4G006470	2.26434	1.17909	0.035599	up	PREDICTED: protein SEH1 [Cucumis sativus]
CsaV3_4G006510	4.19247	2.0678	0.00694107	up	PREDICTED: ethylene-responsive transcription factor ERF061-like [Cucumis sativus]
CsaV3_4G006550	3.66336	1.87317	0.00414415	up	PREDICTED: F-box/LRR-repeat protein 14 [Cucumis sativus]
CsaV3_4G006600	0.269587	-1.89118	0.00711624	down	PREDICTED: uncharacterized protein LOC105435188 [Cucumis sativus]
CsaV3_4G006610	0.388827	-1.3628	0.0118644	down	PREDICTED: NAD(P)H-quinone oxidoreductase subunit S, chloroplastic isoform X1 [Cucumis sativus]
CsaV3_4G006790	0.463232	-1.11019	0.0152813	down	PREDICTED: cellulose synthase-like protein G3 isoform X1 [Cucumis sativus]
CsaV3_4G006850	3.82751	1.93641	0.0120715	up	PREDICTED: bidirectional sugar transporter SWEET7 [Cucumis sativus]
CsaV3_4G006980	0.327915	-1.60861	0.0108532	down	PREDICTED: serine/threonine-protein kinase At5g01020 [Cucumis sativus]
CsaV3_4G006990	0.314477	-1.66898	0.00144884	down	PREDICTED: protein NUCLEAR FUSION DEFECTIVE 4 isoform X2 [Cucumis sativus]
CsaV3_4G007130	2.74159	1.45501	0.0419147	up	PREDICTED: uncharacterized protein LOC103493030 [Cucumis melo]
CsaV3_4G007140	2.94939	1.56042	0.00598109	up	PREDICTED: abscisic acid 8'-hydroxylase 1 [Cucumis sativus]
CsaV3_4G007260	0.294323	-1.76453	0.0190849	down	PREDICTED: probable pectinesterase 8 [Cucumis sativus]
CsaV3_4G007390	2.37093	1.24545	0.0288725	up	PREDICTED: myosin-9 [Cucumis sativus]
CsaV3_4G007400	2.95911	1.56517	0.00240854	up	PREDICTED: scarecrow-like protein 23 [Cucumis sativus]
CsaV3_4G007480	2.27158	1.1837	0.0466755	up	PREDICTED: N-acetyl-D-glucosamine kinase-like [Cucumis sativus]
CsaV3_4G007520	0.465981	-1.10166	0.00412355	down	PREDICTED: oxygen-evolving enhancer protein 2, chloroplastic [Cucumis sativus]
CsaV3_4G007570	2.17472	1.12083	0.038556	up	PREDICTED: uncharacterized protein LOC101215061 [Cucumis sativus]
CsaV3_4G007620	8.10289	3.01844	1.09243e-05	up	PREDICTED: putative serine/threonine-protein kinase [Cucumis sativus]
CsaV3_4G007650	5.7581	2.52559	0.00358233	up	PREDICTED: uncharacterized serine-rich protein C215.13 [Cucumis sativus]
CsaV3_4G007680	16.0277	4.0025	7.81227e-06	up	protein kinase PINOID 2-like [Cucumis sativus]
CsaV3_4G007740	3.24355	1.69758	0.000575648	up	PREDICTED: probable sugar phosphate/phosphate translocator At3g14410 [Cucumis sativus]
CsaV3_4G007760	2.25412	1.17256	0.0352919	up	PREDICTED: 9-cis-epoxycarotenoid dioxygenase NCED3, chloroplastic-like [Cucumis sativus]
CsaV3_4G007800	0.439119	-1.18732	0.0154307	down	PREDICTED: heme-binding protein 2 [Cucumis sativus]
CsaV3_4G007910	2.41959	1.27476	0.0444822	up	PREDICTED: anaphase-promoting complex subunit 5 [Cucumis sativus]
CsaV3_4G007970	2.22189	1.15179	0.0261725	up	PREDICTED: mitogen-activated protein kinase 19 isoform X1 [Cucumis sativus]
CsaV3_4G008020	21.0158	4.3934	2.97544e-06	up	PREDICTED: epidermis-specific secreted glycoprotein EP1-like [Cucumis melo]
CsaV3_4G008160	2.67858	1.42147	0.0132806	up	PREDICTED: cytochrome c oxidase assembly protein COX15 [Cucumis sativus]
CsaV3_4G008170	2.81922	1.4953	0.0127711	up	PREDICTED: trifunctional UDP-glucose 4,6-dehydratase/UDP-4-keto-6-deoxy-D-glucose 3,5-epimerase/UDP-4-keto-L-rhamnose-reductase RHM1 [Cucumis sativus]
CsaV3_4G008200	10.8366	3.43785	9.86288e-06	up	PREDICTED: E3 ubiquitin-protein ligase CCNB1IP1 homolog isoform X3 [Cucumis sativus]
CsaV3_4G008490	2.81954	1.49546	0.00942917	up	hypothetical protein Csa_4G089790 [Cucumis sativus]
CsaV3_4G008540	3.40492	1.76762	0.0140699	up	PREDICTED: uncharacterized protein LOC105435199 isoform X1 [Cucumis sativus]
CsaV3_4G008570	2.30487	1.20469	0.0252367	up	PREDICTED: 1-aminocyclopropane-1-carboxylate oxidase 5 [Cucumis sativus]
CsaV3_4G008590	0.361231	-1.46901	0.00836362	down	PREDICTED: caffeic acid 3-O-methyltransferase 1 [Cucumis sativus]
CsaV3_4G008680	2.35114	1.23336	0.027672	up	PREDICTED: NAC domain-containing protein 74 [Cucumis sativus]
CsaV3_4G008770	3.14438	1.65277	0.00535485	up	PREDICTED: UDP-glucose 6-dehydrogenase 1 [Cucumis sativus]
CsaV3_4G008810	0.395059	-1.33986	0.00911849	down	PREDICTED: uncharacterized protein LOC101206746 isoform X3 [Cucumis sativus]
CsaV3_4G009150	0.325353	-1.61992	0.00920531	down	PREDICTED: uncharacterized protein LOC105435203 [Cucumis sativus]
CsaV3_4G009230	2.40527	1.2662	0.0490988	up	PREDICTED: pentatricopeptide repeat-containing protein At5g39350 [Cucumis sativus]
CsaV3_4G009350	26.735	4.74066	1.63528e-06	up	hypothetical protein Csa_4G107410 [Cucumis sativus]
CsaV3_4G009400	0.277347	-1.85023	0.00209942	down	hypothetical protein Csa_4G107460 [Cucumis sativus]
CsaV3_4G009450	2.61248	1.38542	0.0173492	up	mitochondrial alternative oxidase 2 [Cucumis sativus]
CsaV3_4G009500	4.84197	2.27559	0.000447739	up	PREDICTED: protein EXORDIUM-like 2 [Cucumis sativus]
CsaV3_4G009590	0.208018	-2.26522	0.000903221	down
CsaV3_4G009640	5.15226	2.36521	0.000919535	up	PREDICTED: flavonol synthase/flavanone 3-hydroxylase-like [Cucumis sativus]
CsaV3_4G009790	2.29768	1.20018	0.018478	up	PREDICTED: probable galacturonosyltransferase 9 [Cucumis sativus]
CsaV3_4G010060	2.94142	1.55651	0.0396442	up	hypothetical protein Csa_4G126440 [Cucumis sativus]
CsaV3_4G010200	0.227139	-2.13835	0.0101604	down	PREDICTED: receptor-like protein kinase FERONIA [Cucumis sativus]
CsaV3_4G010220	0.438682	-1.18875	0.00316847	down	PREDICTED: receptor-like protein kinase FERONIA [Cucumis sativus]
CsaV3_4G010300	0.402169	-1.31413	0.0237217	down	hypothetical protein Csa_4G131140 [Cucumis sativus]
CsaV3_4G010390	2.93729	1.55449	0.0079327	up	PREDICTED: 2-hydroxyacyl-CoA lyase [Cucumis sativus]
CsaV3_4G010500	2.64229	1.40179	0.0373632	up	PREDICTED: probable inactive leucine-rich repeat receptor-like protein kinase At1g66830 [Cucumis sativus]
CsaV3_4G010510	13.8372	3.79048	1.78107e-06	up	hypothetical protein Csa_4G152270 [Cucumis sativus]
CsaV3_4G010560	0.391565	-1.35268	0.0479136	down	PREDICTED: sister chromatid cohesion 1 protein 3 [Cucumis sativus]
CsaV3_4G011640	3.25656	1.70335	0.00312816	up	PREDICTED: guanylate kinase 2 [Cucumis sativus]
CsaV3_4G011670	2.79811	1.48445	0.0125656	up	PREDICTED: DTW domain-containing protein 2 [Cucumis sativus]
CsaV3_4G011730	0.353903	-1.49857	0.0168612	down	PREDICTED: magnesium-chelatase subunit ChlH, chloroplastic [Cucumis sativus]
CsaV3_4G011860	2.01784	1.01281	0.0478646	up	PREDICTED: ABC transporter A family member 1 isoform X1 [Cucumis sativus]
CsaV3_4G011890	4.29512	2.1027	0.00133212	up	PREDICTED: calcium-dependent protein kinase 32 [Cucumis sativus]
CsaV3_4G011930	2.25738	1.17465	0.0166443	up	PREDICTED: ribosome biogenesis protein WDR12 homolog [Cucumis sativus]
CsaV3_4G011980	0.000331188	-11.5601	8.57635e-07	down
CsaV3_4G012100	0.459616	-1.1215	0.00567589	down	PREDICTED: Werner syndrome ATP-dependent helicase homolog [Cucumis sativus]
CsaV3_4G012150	3.01033	1.58992	0.00187096	up	PREDICTED: nucleolar MIF4G domain-containing protein 1 [Cucumis sativus]
CsaV3_4G012170	0.349419	-1.51697	0.0493076	down	PREDICTED: multiple C2 and transmembrane domain-containing protein 2 [Cucumis sativus]
CsaV3_4G013260	8.62599	3.10869	0.000534691	up	hypothetical protein Csa_4G192100 [Cucumis sativus]
CsaV3_4G013280	2.06766	1.048	0.0175399	up	PREDICTED: glutamate dehydrogenase 1 [Cucumis sativus]
CsaV3_4G013360	2.71232	1.43953	0.00867373	up	PREDICTED: aquaporin SIP1-2 [Cucumis sativus]
CsaV3_4G013380	2.78279	1.47653	0.0167232	up	hypothetical protein Csa_4G192230 [Cucumis sativus]
CsaV3_4G013420	5.06394	2.34026	0.00379386	up	PREDICTED: NAC domain-containing protein 100-like [Cucumis sativus]
CsaV3_4G013520	15.1969	3.9257	1.08115e-05	up	hypothetical protein Csa_4G196810 [Cucumis sativus]
CsaV3_4G014660	2.24935	1.16951	0.0268055	up	PREDICTED: heat shock 70 kDa protein, mitochondrial [Cucumis sativus]
CsaV3_4G014670	2.69868	1.43225	0.0126581	up	PREDICTED: uncharacterized protein LOC101215859 isoform X1 [Cucumis sativus]
CsaV3_4G014690	14.2333	3.8312	5.01436e-06	up	PREDICTED: oligopeptide transporter 4 [Cucumis sativus]
CsaV3_4G014700	5.48688	2.45599	0.0113369	up	PREDICTED: uncharacterized protein LOC104814705 [Tarenaya hassleriana]
CsaV3_4G014720	2.86957	1.52083	0.0389911	up	PREDICTED: uncharacterized protein LOC101202860 [Cucumis sativus]
CsaV3_4G014730	2.31227	1.20931	0.0274308	up	PREDICTED: putative glutamine amidotransferase YLR126C isoform X1 [Cucumis sativus]
CsaV3_4G014830	0.422782	-1.24201	0.00594063	down	PREDICTED: uncharacterized protein LOC101204811 [Cucumis sativus]
CsaV3_4G017420	0.486049	-1.04083	0.00654601	down	PREDICTED: uncharacterized protein LOC101219513 isoform X2 [Cucumis sativus]
CsaV3_4G017700	773.694	9.59562	1.60938e-08	up
CsaV3_4G022010	4.63863	2.2137	0.0003908	up	PREDICTED: protein argonaute 5 [Cucumis melo]
CsaV3_4G022020	2.60328	1.38033	0.0435461	up	PREDICTED: LOW QUALITY PROTEIN: magnesium transporter MRS2-11, chloroplastic [Cucumis melo]
CsaV3_4G022030	6.28083	2.65096	0.00012681	up	protein EARLY RESPONSIVE TO DEHYDRATION 15-like [Cucumis sativus]
CsaV3_4G022070	0.251511	-1.99131	0.000360266	down	hypothetical protein Csa_4G218340 [Cucumis sativus]
CsaV3_4G022080	0.42023	-1.25075	0.0112869	down	PREDICTED: lycopene beta cyclase, chloroplastic [Cucumis sativus]
CsaV3_4G023190	3.55024	1.82792	0.0198009	up	PREDICTED: beta-D-glucosyl crocetin beta-1,6-glucosyltransferase-like [Cucumis sativus]
CsaV3_4G023250	0.34529	-1.53412	0.0148999	down	PREDICTED: probable carboxylesterase 15 [Cucumis sativus]
CsaV3_4G023290	46.8356	5.54953	1.98815e-06	up	PREDICTED: uncharacterized protein LOC101218379 [Cucumis sativus]
CsaV3_4G023360	2.10868	1.07634	0.0279567	up	PREDICTED: lipid phosphate phosphatase gamma, chloroplastic [Cucumis sativus]
CsaV3_4G023400	2.06846	1.04855	0.0385569	up	PREDICTED: DEAD-box ATP-dependent RNA helicase 37 [Cucumis sativus]
CsaV3_4G023470	4.63128	2.21141	0.0209671	up	PREDICTED: transmembrane protein 45A-like [Cucumis sativus]
CsaV3_4G023490	5.63343	2.49401	0.00424703	up	PREDICTED: dirigent protein 7-like [Cucumis sativus]
CsaV3_4G023500	0.381202	-1.39137	0.0472676	down	PREDICTED: dirigent protein 19-like [Cucumis sativus]
CsaV3_4G023510	8.07763	3.01393	0.000425126	up	PREDICTED: dirigent protein 22-like [Cucumis sativus]
CsaV3_4G023560	4.86659	2.28291	0.00141302	up	PREDICTED: putative nitric oxide synthase [Cucumis sativus]
CsaV3_4G023620	25.3483	4.66382	0.000124938	up	hypothetical protein Csa_4G285760 [Cucumis sativus]
CsaV3_4G023640	3.98255	1.99369	0.0207759	up	Peroxidase [Cucumis sativus]
CsaV3_4G023760	2.71154	1.43911	0.0277323	up	PREDICTED: uncharacterized protein LOC105435235 [Cucumis sativus]
CsaV3_4G023820	11.6291	3.53967	0.000192127	up	PREDICTED: linoleate 13S-lipoxygenase 2-1, chloroplastic-like [Cucumis sativus]
CsaV3_4G023930	3.6816	1.88033	0.00780409	up	PREDICTED: linoleate 13S-lipoxygenase 2-1, chloroplastic-like [Cucumis sativus]
CsaV3_4G023950	11.5774	3.53324	0.000161039	up	hypothetical protein Csa_4G289620 [Cucumis sativus]
CsaV3_4G023980	0.475374	-1.07287	0.0184407	down	PREDICTED: uncharacterized protein LOC101213918 [Cucumis sativus]
CsaV3_4G024210	2.61232	1.38533	0.0181008	up	PREDICTED: uncharacterized protein LOC101205027 [Cucumis sativus]
CsaV3_4G024240	0.33404	-1.58191	0.0112471	down	PREDICTED: dicarboxylate transporter 1, chloroplastic [Cucumis sativus]
CsaV3_4G024290	19.4077	4.27856	9.7044e-07	up	PREDICTED: cyclin-dependent protein kinase inhibitor SMR3-like [Cucumis sativus]
CsaV3_4G024400	0.372152	-1.42603	0.0188088	down	PREDICTED: thioredoxin-like protein AAED1, chloroplastic [Cucumis sativus]
CsaV3_4G024480	2.7181	1.4426	0.0365178	up	PREDICTED: pentatricopeptide repeat-containing protein At2g37320 [Cucumis sativus]
CsaV3_4G024500	13.335	3.73714	3.15342e-05	up	hypothetical protein Csa_4G293120 [Cucumis sativus]
CsaV3_4G024630	6.38182	2.67397	2.15659e-05	up	PREDICTED: uncharacterized protein LOC101208558 [Cucumis sativus]
CsaV3_4G024690	11.7364	3.55291	0.000118602	up	PREDICTED: zinc finger protein ZAT11 [Cucumis sativus]
CsaV3_4G024730	3.33372	1.73713	0.00211782	up	PREDICTED: soluble inorganic pyrophosphatase 4 [Cucumis sativus]
CsaV3_4G024790	2.20515	1.14088	0.0344529	up	PREDICTED: cation/H(+) antiporter 20 [Cucumis sativus]
CsaV3_4G025040	2.5394	1.34449	0.0122743	up	PREDICTED: probable serine/threonine-protein kinase NAK [Cucumis sativus]
CsaV3_4G025050	3.4651	1.7929	0.000225143	up	hypothetical protein Csa_4G296100 [Cucumis sativus]
CsaV3_4G025090	3.0789	1.62241	0.012973	up	PREDICTED: uncharacterized protein C24B11.05 isoform X1 [Cucumis sativus]
CsaV3_4G025170	3.10715	1.63559	0.042293	up	PREDICTED: putative cyclin-D7-1 [Cucumis sativus]
CsaV3_4G025190	5.47621	2.45318	0.000165144	up	PREDICTED: L-type lectin-domain containing receptor kinase IV.1 [Cucumis sativus]
CsaV3_4G025270	6.01621	2.58885	0.00447955	up	PREDICTED: wall-associated receptor kinase-like 20 [Cucumis sativus]
CsaV3_4G025330	3.2869	1.71673	0.0403032	up	PREDICTED: aldo-keto reductase family 4 member C9 [Cucumis sativus]
CsaV3_4G025470	87.8322	6.45668	2.00016e-05	up	hypothetical protein Csa_4G297480 [Cucumis sativus]
CsaV3_4G025520	3.53537	1.82186	0.00304263	up	PREDICTED: mitochondrial substrate carrier family protein B [Cucumis sativus]
CsaV3_4G025580	26536.6	14.6957	8.91081e-09	up	PREDICTED: uncharacterized protein LOC105435242 [Cucumis sativus]
CsaV3_4G025690	4.73233	2.24255	0.00335929	up	PREDICTED: glutathione S-transferase U8-like [Cucumis sativus]
CsaV3_4G025720	2.94126	1.55643	0.0302926	up	PREDICTED: copper transporter 2-like [Cucumis sativus]
CsaV3_4G025730	2.0814	1.05755	0.0238851	up	hypothetical protein Csa_4G304220 [Cucumis sativus]
CsaV3_4G025740	3.44242	1.78342	0.00103842	up	PREDICTED: uncharacterized protein LOC101214270 [Cucumis sativus]
CsaV3_4G025750	2.41222	1.27036	0.0318415	up	PREDICTED: probable glutathione S-transferase [Cucumis sativus]
CsaV3_4G025840	3.58095	1.84034	0.00302443	up	PREDICTED: phosphatidylinositol:ceramide inositolphosphotransferase 2 [Cucumis sativus]
CsaV3_4G025880	0.487153	-1.03755	0.00731929	down	PREDICTED: fructose-1,6-bisphosphatase, chloroplastic [Cucumis sativus]
CsaV3_4G025890	0.488029	-1.03496	0.0194609	down	PREDICTED: fructose-1,6-bisphosphatase, chloroplastic-like [Cucumis sativus]
CsaV3_4G026040	12.561	3.65088	3.88644e-05	up	PREDICTED: BAHD acyltransferase DCR-like [Cucumis sativus]
CsaV3_4G026100	0.447354	-1.16051	0.00313501	down	PREDICTED: chlorophyll a-b binding protein CP29.1, chloroplastic [Cucumis sativus]
CsaV3_4G026180	0.481279	-1.05506	0.00383404	down	PREDICTED: 30S ribosomal protein S31, chloroplastic [Cucumis sativus]
CsaV3_4G026260	0.389317	-1.36098	0.0120968	down	vacuolar cation/proton exchanger 1-like [Cucumis sativus]
CsaV3_4G026310	0.343108	-1.54327	0.0495686	down	PREDICTED: protein trichome birefringence-like 3 [Cucumis sativus]
CsaV3_4G026350	0.288262	-1.79455	0.0136761	down	PREDICTED: protein EMB-1 [Cucumis sativus]
CsaV3_4G026390	2.44211	1.28813	0.0276797	up	photosystem II protein D2 [Atropa belladonna]
CsaV3_4G026480	2.0989	1.06964	0.0234194	up	PREDICTED: gamma-interferon-inducible lysosomal thiol reductase [Cucumis sativus]
CsaV3_4G026530	18.2963	4.19348	5.54304e-09	up	PREDICTED: abscisic acid receptor PYL4-like [Cucumis sativus]
CsaV3_4G026660	2.69406	1.42978	0.0398075	up	PREDICTED: solute carrier family 40 member 2 isoform X2 [Cucumis sativus]
CsaV3_4G026710	2.36418	1.24134	0.0100888	up	PREDICTED: uncharacterized protein LOC101209474 [Cucumis sativus]
CsaV3_4G026730	2.35721	1.23708	0.0126904	up	PREDICTED: patellin-6 [Cucumis sativus]
CsaV3_4G026790	5.02204	2.32827	0.000185707	up	PREDICTED: dehydration-responsive element-binding protein 2A-like [Cucumis sativus]
CsaV3_4G026910	3.62781	1.8591	0.00108016	up	PREDICTED: dehydration-responsive element-binding protein 2A-like [Cucumis sativus]
CsaV3_4G026930	0.140125	-2.83522	0.0096083	down	PREDICTED: wound-induced protein 1 [Cucumis sativus]
CsaV3_4G026960	0.156917	-2.67192	0.00853305	down	hypothetical protein Csa_4G326540 [Cucumis sativus]
CsaV3_4G027070	7.45257	2.89774	3.34951e-05	up	PREDICTED: U-box domain-containing protein 16 [Cucumis sativus]
CsaV3_4G027090	12.9732	3.69746	0.0278267	up	PREDICTED: uncharacterized protein LOC101207912 [Cucumis sativus]
CsaV3_4G027180	4.82954	2.27188	0.000143512	up	PREDICTED: probable receptor-like protein kinase At3g55450 [Cucumis sativus]
CsaV3_4G027320	7.005	2.80839	0.0253734	up	PREDICTED: acid phosphatase 1 [Cucumis sativus]
CsaV3_4G027330	2.60545	1.38153	0.0321474	up	PREDICTED: putative pentatricopeptide repeat-containing protein At3g47840 [Cucumis sativus]
CsaV3_4G027350	2.59902	1.37797	0.00931229	up	PREDICTED: probable LRR receptor-like serine/threonine-protein kinase At1g06840 [Cucumis sativus]
CsaV3_4G027440	4.93297	2.30246	0.000233688	up	PREDICTED: E3 ubiquitin-protein ligase Praja-2 [Cucumis sativus]
CsaV3_4G027590	5.29722	2.40524	0.000364079	up	PREDICTED: apoptosis-enhancing nuclease isoform X2 [Cucumis sativus]
CsaV3_4G027750	0.309061	-1.69404	0.0121012	down	PREDICTED: cytokinin dehydrogenase 1-like [Cucumis sativus]
CsaV3_4G027850	10.5694	3.40182	0.000579387	up	PREDICTED: putative methyltransferase DDB_G0268948 [Cucumis sativus]
CsaV3_4G027870	3.19272	1.67479	0.00328093	up	PREDICTED: probable calcium-binding protein CML36 [Cucumis sativus]
CsaV3_4G028060	0.463742	-1.10861	0.010228	down	PREDICTED: amino acid permease 3-like [Cucumis sativus]
CsaV3_4G028100	2.46808	1.30339	0.0150067	up	PREDICTED: NAC domain-containing protein 2-like [Cucumis sativus]
CsaV3_4G028160	2.39497	1.26001	0.00641149	up	PREDICTED: uncharacterized protein LOC101217905 [Cucumis sativus]
CsaV3_4G028210	5.30911	2.40847	1.30024e-05	up	PREDICTED: sister chromatid cohesion protein PDS5 homolog A isoform X1 [Cucumis sativus]
CsaV3_4G028220	7.92408	2.98624	0.000544569	up	hypothetical protein Csa_4G363440 [Cucumis sativus]
CsaV3_4G028340	0.197986	-2.33653	0.000300034	down	PREDICTED: WAT1-related protein At4g08300-like [Cucumis sativus]
CsaV3_4G028360	34.4942	5.10828	0.000692055	up	PREDICTED: ethylene-responsive transcription factor ERF014-like [Cucumis sativus]
CsaV3_4G028490	2.20819	1.14286	0.0161536	up	PREDICTED: phosphatidylinositol 4-phosphate 5-kinase 1-like [Cucumis sativus]
CsaV3_4G028550	0.405767	-1.30127	0.0167956	down	PREDICTED: cytochrome P450 81D11-like [Cucumis sativus]
CsaV3_4G028650	2.84409	1.50797	0.0200959	up	PREDICTED: transcription initiation factor IIE subunit alpha-like [Cucumis sativus]
CsaV3_4G028670	5.58702	2.48208	2.50799e-06	up	PREDICTED: ethylene-responsive transcription factor RAP2-13-like [Cucumis sativus]
CsaV3_4G028900	3.76257	1.91172	0.0106837	up	PREDICTED: EGF domain-specific O-linked N-acetylglucosamine transferase-like [Cucumis sativus]
CsaV3_4G029040	3.1025	1.63343	0.00282822	up	PREDICTED: myb-related protein 306 [Cucumis sativus]
CsaV3_4G029160	2.6463	1.40398	0.0411889	up	PREDICTED: RING finger protein 141-like [Cucumis sativus]
CsaV3_4G029230	4.26946	2.09405	0.000455374	up	hypothetical protein Csa_4G420150 [Cucumis sativus]
CsaV3_4G029470	4.13074	2.0464	0.00438087	up	PREDICTED: probable auxin efflux carrier component 1b [Cucumis sativus]
CsaV3_4G029660	4.18153	2.06403	0.00911914	up	PREDICTED: sigma factor binding protein 2, chloroplastic-like [Cucumis sativus]
CsaV3_4G029770	2.5995	1.37824	0.00259983	up	PREDICTED: two-component response regulator ARR8 [Cucumis sativus]
CsaV3_4G029970	0.454854	-1.13653	0.010793	down	PREDICTED: extradiol ring-cleavage dioxygenase [Cucumis sativus]
CsaV3_4G030310	2.592	1.37406	0.029816	up	PREDICTED: pentatricopeptide repeat-containing protein At3g49710 [Cucumis sativus]
CsaV3_4G030530	2.46573	1.30202	0.0478181	up	PREDICTED: anaphase-promoting complex subunit 6 [Cucumis sativus]
CsaV3_4G030710	2.11257	1.079	0.0414933	up	PREDICTED: lipase-like PAD4 [Cucumis sativus]
CsaV3_4G030920	13.4741	3.75212	0.00216567	up	PREDICTED: amino acid permease 4-like [Cucumis melo]
CsaV3_4G031010	2.20927	1.14357	0.0390006	up	PREDICTED: uncharacterized protein LOC101205449 [Cucumis sativus]
CsaV3_4G031080	2.43208	1.28219	0.0230344	up	PREDICTED: glucose-6-phosphate 1-dehydrogenase, cytoplasmic isoform [Cucumis sativus]
CsaV3_4G031170	2.52609	1.33691	0.0172759	up	PREDICTED: lipid phosphate phosphatase delta [Cucumis sativus]
CsaV3_4G031200	3.47594	1.7974	0.00010793	up	PREDICTED: protein RRP5 homolog [Cucumis sativus]
CsaV3_4G031330	2.40818	1.26794	0.0183127	up	PREDICTED: uncharacterized protein LOC101210197 isoform X2 [Cucumis sativus]
CsaV3_4G031350	5.30087	2.40623	0.000651085	up	hypothetical protein Csa_4G569720 [Cucumis sativus]
CsaV3_4G031660	2.59345	1.37487	0.008776	up	PREDICTED: cleavage stimulation factor subunit 77 isoform X1 [Cucumis sativus]
CsaV3_4G031720	0.31894	-1.64864	0.0338667	down	PREDICTED: magnesium-protoporphyrin IX monomethyl ester [oxidative] cyclase, chloroplastic [Cucumis sativus]
CsaV3_4G031850	0.444754	-1.16892	0.00314134	down	PREDICTED: obg-like ATPase 1 [Cucumis sativus]
CsaV3_4G031920	0.477387	-1.06677	0.0319644	down	PREDICTED: uncharacterized protein LOC101216249 [Cucumis sativus]
CsaV3_4G031970	8.92801	3.15834	2.34664e-05	up	PREDICTED: aspartic proteinase nepenthesin-1 [Cucumis sativus]
CsaV3_4G032090	3.27931	1.71339	0.0136101	up	PREDICTED: uncharacterized oxidoreductase At1g06690, chloroplastic-like [Cucumis sativus]
CsaV3_4G032140	6.90125	2.78686	6.09416e-05	up	PREDICTED: probable polyamine oxidase 2 [Cucumis sativus]
CsaV3_4G032300	2.4067	1.26705	0.0206537	up	hypothetical protein Csa_4G618410 [Cucumis sativus]
CsaV3_4G032360	6.19083	2.63013	9.73806e-05	up	PREDICTED: VQ motif-containing protein 22-like [Cucumis sativus]
CsaV3_4G032410	3.63582	1.86228	0.00326853	up	PREDICTED: anthocyanidin 3-O-glucosyltransferase 2-like [Cucumis sativus]
CsaV3_4G032420	2.93417	1.55295	0.00776559	up	PREDICTED: anthocyanidin 3-O-glucosyltransferase 2-like [Cucumis sativus]
CsaV3_4G032430	2.92951	1.55066	0.00536849	up	PREDICTED: anthocyanidin 3-O-glucosyltransferase 2-like [Cucumis sativus]
CsaV3_4G032610	2.16035	1.11127	0.0403996	up	PREDICTED: C2 domain-containing protein At1g53590-like isoform X1 [Cucumis sativus]
CsaV3_4G032710	0.482357	-1.05183	0.0110787	down	PREDICTED: fatty-acid-binding protein 3 isoform X1 [Cucumis sativus]
CsaV3_4G032800	3.37874	1.75649	0.000330764	up	hypothetical protein Csa_4G622860 [Cucumis sativus]
CsaV3_4G032880	8.86884	3.14875	2.85631e-06	up	PREDICTED: probable leucine-rich repeat receptor-like serine/threonine-protein kinase At3g14840 [Cucumis sativus]
CsaV3_4G032890	13.4525	3.74981	4.88232e-06	up	PREDICTED: probable LRR receptor-like serine/threonine-protein kinase At1g53430 [Cucumis sativus]
CsaV3_4G032980	5.11357	2.35433	0.00264191	up	PREDICTED: uncharacterized protein LOC101223201 [Cucumis sativus]
CsaV3_4G032990	0.20807	-2.26486	0.00830889	down	PREDICTED: protein transport protein Sec61 subunit alpha [Cucumis sativus]
CsaV3_4G033130	0.432967	-1.20767	0.0160027	down	PREDICTED: peptide-N4-(N-acetyl-beta-glucosaminyl)asparagine amidase A [Cucumis sativus]
CsaV3_4G033170	0.351738	-1.50743	0.0335092	down	PREDICTED: protein LIGHT-DEPENDENT SHORT HYPOCOTYLS 10-like [Cucumis sativus]
CsaV3_4G033230	2.52293	1.3351	0.0240413	up	PREDICTED: uncharacterized protein LOC101204627 isoform X1 [Cucumis sativus]
CsaV3_4G033270	2.06918	1.04906	0.0334121	up	PREDICTED: transcription factor TCP4 [Cucumis sativus]
CsaV3_4G033280	3.22501	1.6893	0.0254262	up	PREDICTED: uncharacterized protein LOC101205113 [Cucumis sativus]
CsaV3_4G033300	4.66017	2.22038	0.0305117	up	PREDICTED: glutamate receptor 2.8-like [Cucumis sativus]
CsaV3_4G033310	0.310127	-1.68907	0.00384	down	PREDICTED: glutamate receptor 2.8-like isoform X2 [Cucumis sativus]
CsaV3_4G033330	3.01885	1.594	0.0152211	up	PREDICTED: basic leucine zipper 34 [Cucumis sativus]
CsaV3_4G033420	0.446643	-1.16281	0.0179196	down	PREDICTED: probable aminotransferase TAT2 [Cucumis sativus]
CsaV3_4G033470	14.5735	3.86528	6.35889e-06	up	PREDICTED: ethylene-responsive transcription factor 4 [Cucumis sativus]
CsaV3_4G033650	2.68108	1.42282	0.00688332	up	PREDICTED: VQ motif-containing protein 19 [Cucumis sativus]
CsaV3_4G033660	0.48102	-1.05583	0.00367857	down	PREDICTED: dynamin-related protein 5A [Cucumis sativus]
CsaV3_4G033760	2.29174	1.19645	0.010095	up	PREDICTED: non-canonical poly(A) RNA polymerase PAPD5 [Cucumis sativus]
CsaV3_4G033770	7.99158	2.99848	5.87481e-05	up	PREDICTED: E3 ubiquitin-protein ligase RMA3 [Cucumis sativus]
CsaV3_4G033790	3.63678	1.86266	0.00113313	up	PREDICTED: MLO-like protein 11 [Cucumis sativus]
CsaV3_4G033990	3.11281	1.63822	0.00426743	up	PREDICTED: nucleobase-ascorbate transporter 3 [Cucumis sativus]
CsaV3_4G034000	5.99976	2.5849	0.00144536	up	PREDICTED: probable disease resistance protein At4g33300 [Cucumis sativus]
CsaV3_4G034040	7.58935	2.92398	0.000103709	up	PREDICTED: transcriptional activator Myb-like [Cucumis sativus]
CsaV3_4G034120	2.32517	1.21733	0.011087	up	PREDICTED: polyadenylate-binding protein RBP47-like [Cucumis sativus]
CsaV3_4G034130	10.4252	3.382	0.000349821	up	hypothetical protein Csa_4G639110 [Cucumis sativus]
CsaV3_4G034170	0.333714	-1.58332	0.00462505	down	PREDICTED: probable carboxylesterase 2 [Cucumis sativus]
CsaV3_4G034210	3.115	1.63923	0.00992374	up	PREDICTED: dihydroflavonol-4-reductase [Cucumis sativus]
CsaV3_4G034260	4.73424	2.24313	0.00325247	up	hypothetical protein Csa_4G639740 [Cucumis sativus]
CsaV3_4G034270	2.63081	1.39551	0.0130009	up	hypothetical protein Csa_4G639750 [Cucumis sativus]
CsaV3_4G034480	2.14256	1.09933	0.0273001	up	PREDICTED: probable BOI-related E3 ubiquitin-protein ligase 2 isoform X1 [Cucumis sativus]
CsaV3_4G034490	2.5003	1.3221	0.0136359	up	PREDICTED: protein CUP-SHAPED COTYLEDON 3-like [Cucumis sativus]
CsaV3_4G034510	2.25158	1.17094	0.0496714	up	PREDICTED: uncharacterized acetyltransferase At3g50280-like [Cucumis sativus]
CsaV3_4G034520	2.369	1.24428	0.034234	up	PREDICTED: uncharacterized acetyltransferase At3g50280-like [Cucumis sativus]
CsaV3_4G034640	5.58832	2.48242	0.000376859	up	PREDICTED: ethylene-responsive transcription factor ERF011-like [Cucumis sativus]
CsaV3_4G034750	2.41732	1.27341	0.0125762	up	PREDICTED: transcription factor MYB44-like [Cucumis sativus]
CsaV3_4G034800	0.458416	-1.12527	0.0396378	down	PREDICTED: isoflavone 2'-hydroxylase-like [Cucumis sativus]
CsaV3_4G034880	2.72483	1.44616	0.00611448	up	PREDICTED: uncharacterized protein LOC101219963 [Cucumis sativus]
CsaV3_4G034970	8.35305	3.0623	0.000106063	up	PREDICTED: zinc finger protein ZAT10 [Cucumis sativus]
CsaV3_4G035030	2.82438	1.49793	0.0128621	up	PREDICTED: calcium-transporting ATPase 1, chloroplastic [Cucumis sativus]
CsaV3_4G035040	3.48798	1.80239	0.00603766	up	PREDICTED: mitochondrial outer membrane protein porin 2 [Cucumis sativus]
CsaV3_4G035120	0.443218	-1.17391	0.0326345	down	PREDICTED: putative nucleobase-ascorbate transporter 10 [Cucumis sativus]
CsaV3_4G035130	3.1974	1.6769	0.0331367	up	PREDICTED: uncharacterized protein LOC105435311 [Cucumis sativus]
CsaV3_4G035200	2.15498	1.10767	0.0277873	up	PREDICTED: U-box domain-containing protein 30-like [Cucumis sativus]
CsaV3_4G035320	12.1718	3.60547	3.7966e-06	up	PREDICTED: probable xyloglucan glycosyltransferase 12 [Cucumis sativus]
CsaV3_4G035380	15.3562	3.94075	8.63138e-05	up	PREDICTED: homeobox-leucine zipper protein HAT9-like [Cucumis sativus]
CsaV3_4G035420	2.83266	1.50216	0.0384247	up	PREDICTED: zinc finger CCCH domain-containing protein 23-like [Cucumis sativus]
CsaV3_4G035570	2.39953	1.26275	0.0125356	up	PREDICTED: histone deacetylase 2 [Cucumis sativus]
CsaV3_4G035580	5.58984	2.48281	0.000789977	up	PREDICTED: protein REVERSION-TO-ETHYLENE SENSITIVITY1 isoform X1 [Cucumis sativus]
CsaV3_4G035690	3.56902	1.83553	0.000535938	up	PREDICTED: zinc finger protein MAGPIE-like [Cucumis sativus]
CsaV3_4G035700	3.21134	1.68318	0.000631499	up	PREDICTED: beta-fructofuranosidase, insoluble isoenzyme CWINV1 isoform X1 [Cucumis sativus]
CsaV3_4G035790	2.24153	1.16448	0.045538	up	PREDICTED: uncharacterized protein LOC101211005 [Cucumis sativus]
CsaV3_4G035870	0.406137	-1.29996	0.0126753	down	PREDICTED: (S)-coclaurine N-methyltransferase [Cucumis sativus]
CsaV3_4G035960	4.17488	2.06174	0.0166528	up	PREDICTED: uncharacterized protein LOC105435316 [Cucumis sativus]
CsaV3_4G036090	2.71887	1.44301	0.0118222	up	PREDICTED: LRR receptor-like serine/threonine-protein kinase ERECTA [Cucumis sativus]
CsaV3_4G036400	3.71913	1.89497	0.00737258	up	PREDICTED: VQ motif-containing protein 11 [Cucumis sativus]
CsaV3_4G036630	3.02508	1.59697	0.00271929	up	PREDICTED: CBL-interacting serine/threonine-protein kinase 5-like [Cucumis sativus]
CsaV3_4G036680	2.54427	1.34725	0.0249102	up	PREDICTED: U-box domain-containing protein 7-like [Cucumis sativus]
CsaV3_4G036710	3.27705	1.7124	0.0344927	up	PREDICTED: omega-hydroxypalmitate O-feruloyl transferase [Cucumis sativus]
CsaV3_4G036840	2.31897	1.21349	0.0265901	up	PREDICTED: aberrant root formation protein 4 [Cucumis sativus]
CsaV3_4G036880	3.22773	1.69052	0.00339933	up	PREDICTED: homeobox protein knotted-1-like 3 isoform X2 [Cucumis sativus]
CsaV3_4G036890	7.09812	2.82744	0.00196815	up	hypothetical protein Csa_4G652740 [Cucumis sativus]
CsaV3_4G036920	3.78334	1.91966	0.000432432	up	PREDICTED: uncharacterized protein LOC101217917 [Cucumis sativus]
CsaV3_4G036950	3.8561	1.94714	0.0122888	up	hypothetical protein Csa_4G652800 [Cucumis sativus]
CsaV3_4G036960	4.2102	2.07389	0.000775141	up	PREDICTED: uncharacterized protein LOC101218391 [Cucumis sativus]
CsaV3_4G037070	2.28853	1.19442	0.0084749	up	PREDICTED: L-ascorbate oxidase homolog [Cucumis sativus]
CsaV3_4G037110	8.19312	3.03441	2.017e-05	up	PREDICTED: 4-coumarate--CoA ligase-like 5 [Cucumis sativus]
CsaV3_4G037130	0.392534	-1.34911	0.00406892	down	PREDICTED: ATP-dependent zinc metalloprotease FTSH, chloroplastic [Cucumis sativus]
CsaV3_4G037230	12.0587	3.59201	1.26787e-05	up	PREDICTED: BTB/POZ domain-containing protein At2g30600 [Cucumis sativus]
CsaV3_4G037250	0.372314	-1.42541	0.0110463	down	PREDICTED: catalase isozyme 1 [Cucumis sativus]
CsaV3_4G037270	2.77235	1.47111	0.00292821	up	PREDICTED: protein NLP4 isoform X3 [Cucumis sativus]
CsaV3_4G037440	2.09595	1.0676	0.042951	up	PREDICTED: probable protein phosphatase 2C 27 [Cucumis sativus]
CsaV3_4G037480	0.466578	-1.09981	0.0093927	down	PREDICTED: glyceraldehyde-3-phosphate dehydrogenase B, chloroplastic isoform X2 [Cucumis sativus]
CsaV3_4G037520	3.86777	1.9515	0.00405452	up	PREDICTED: RING-H2 finger protein ATL8 [Cucumis sativus]
CsaV3_4G037530	7.46927	2.90097	0.00585883	up	hypothetical protein Csa_4G664350 [Cucumis sativus]
CsaV3_4G037690	3.10761	1.6358	0.00607037	up	PREDICTED: pyrophosphate--fructose 6-phosphate 1-phosphotransferase subunit alpha [Cucumis sativus]
CsaV3_4G037700	2.95246	1.56192	0.00971393	up	PREDICTED: bZIP transcription factor 60 [Cucumis sativus]
CsaV3_4G037750	2.3436	1.22873	0.0130048	up	hypothetical protein Csa_4G664580 [Cucumis sativus]
CsaV3_4G037760	2.71547	1.4412	0.0137026	up	PREDICTED: squamosa promoter-binding-like protein 14 [Cucumis sativus]
CsaV3_4G037770	6.07565	2.60304	0.000291835	up	PREDICTED: putative wall-associated receptor kinase-like 16 [Cucumis sativus]
CsaV3_4G037780	10.1447	3.34265	0.000704175	up	PREDICTED: putative wall-associated receptor kinase-like 16 [Cucumis sativus]
CsaV3_4G037790	9.07181	3.18139	1.99223e-05	up	PREDICTED: uncharacterized protein LOC101220453 [Cucumis sativus]
CsaV3_4G037800	2.00946	1.00681	0.0415548	up	PREDICTED: tetratricopeptide repeat protein 37 [Cucumis sativus]
CsaV3_4G037930	2.30744	1.2063	0.0139136	up	PREDICTED: intersectin-1 isoform X1 [Cucumis sativus]
CsaV3_5G000050	9.69544	3.27731	0.000154202	up	PREDICTED: small heat shock protein, chloroplastic [Cucumis sativus]
CsaV3_5G000090	8.54852	3.09568	2.82628e-05	up	PREDICTED: two-component response regulator-like APRR3 [Cucumis sativus]
CsaV3_5G000170	3.09796	1.63132	0.0036568	up	PREDICTED: CDPK-related kinase 6 [Cucumis sativus]
CsaV3_5G000180	4.66109	2.22067	0.000882097	up	hypothetical protein Csa_5G139100 [Cucumis sativus]
CsaV3_5G000210	0.486536	-1.03938	0.00151613	down	PREDICTED: pyridoxal reductase, chloroplastic [Cucumis melo]
CsaV3_5G000240	3.40729	1.76862	0.00286345	up	PREDICTED: GTPase-activating protein gyp7 [Cucumis sativus]
CsaV3_5G000300	2.66683	1.41512	0.0366504	up	PREDICTED: dof zinc finger protein DOF2.5-like [Cucumis sativus]
CsaV3_5G000440	2.59867	1.37778	0.0156973	up	PREDICTED: uncharacterized protein LOC101217293 [Cucumis sativus]
CsaV3_5G000500	2.3308	1.22082	0.0140927	up	PREDICTED: dipeptidyl peptidase 8 isoform X1 [Cucumis sativus]
CsaV3_5G000520	2.22264	1.15228	0.0112999	up	PREDICTED: protein BOBBER 1 [Cucumis sativus]
CsaV3_5G000590	2.61253	1.38545	0.0129531	up	PREDICTED: cyclic nucleotide-gated ion channel 1 [Cucumis sativus]
CsaV3_5G000660	0.319439	-1.64639	0.00952002	down	PREDICTED: uncharacterized protein LOC105435425 [Cucumis sativus]
CsaV3_5G000680	4.33816	2.11708	0.00568714	up	PREDICTED: bidirectional sugar transporter SWEET3b isoform X1 [Cucumis sativus]
CsaV3_5G000730	2.229	1.1564	0.0153973	up	PREDICTED: myosin IB heavy chain [Cucumis sativus]
CsaV3_5G000740	0.421357	-1.24689	0.0311202	down	PREDICTED: probable inactive receptor kinase At4g23740 [Cucumis sativus]
CsaV3_5G000830	6.75438	2.75582	0.00517486	up	acidic endochitinase precursor [Cucumis sativus]
CsaV3_5G000870	4.08415	2.03003	0.0141184	up	PREDICTED: uncharacterized protein LOC105435426 isoform X2 [Cucumis sativus]
CsaV3_5G000880	108.481	6.7613	3.94319e-06	up	hypothetical protein Csa_5G139810 [Cucumis sativus]
CsaV3_5G000890	7.76227	2.95648	6.41758e-06	up	PREDICTED: uncharacterized protein LOC105435427 [Cucumis sativus]
CsaV3_5G000940	2.85918	1.5156	0.0194461	up	PREDICTED: S-type anion channel SLAH2-like [Cucumis sativus]
CsaV3_5G000980	2.66617	1.41477	0.0113696	up	PREDICTED: probable membrane-associated kinase regulator 5 [Cucumis sativus]
CsaV3_5G001030	11.2365	3.49012	9.77101e-05	up	PREDICTED: FK506-binding protein 4 [Cucumis sativus]
CsaV3_5G001040	2.20896	1.14337	0.0188861	up	PREDICTED: protein REVEILLE 6-like [Cucumis sativus]
CsaV3_5G001140	2.78546	1.47792	0.0434683	up	PREDICTED: cucumisin-like [Cucumis sativus]
CsaV3_5G001150	7.03442	2.81443	0.00373083	up	PREDICTED: protein TRANSPARENT TESTA 12-like [Cucumis sativus]
CsaV3_5G001410	2.18217	1.12577	0.0331026	up	PREDICTED: uncharacterized protein LOC101211271 [Cucumis sativus]
CsaV3_5G001420	0.421845	-1.24522	0.00577534	down	PREDICTED: alpha-L-fucosidase 1 [Cucumis sativus]
CsaV3_5G001540	9.2771	3.21367	4.9721e-05	up	PREDICTED: uncharacterized protein LOC105435432 [Cucumis sativus]
CsaV3_5G001560	0.407028	-1.2968	0.0185009	down	PREDICTED: granule-bound starch synthase 1, chloroplastic/amyloplastic [Cucumis sativus]
CsaV3_5G001690	3.30375	1.7241	0.00699678	up	PREDICTED: metal-nicotianamine transporter YSL1 [Cucumis sativus]
CsaV3_5G001750	2.28277	1.19078	0.0159985	up	PREDICTED: oligopeptide transporter 7 [Cucumis sativus]
CsaV3_5G001890	0.449921	-1.15226	0.0188002	down	PREDICTED: uncharacterized protein LOC101208965 [Cucumis sativus]
CsaV3_5G001960	0.486862	-1.03841	0.00845129	down	hypothetical protein Csa_5G149330 [Cucumis sativus]
CsaV3_5G002120	3.14952	1.65513	0.0428102	up	PREDICTED: uncharacterized protein LOC105435436 [Cucumis sativus]
CsaV3_5G002130	3.92146	1.97139	0.00135793	up	PREDICTED: probable GABA transporter 2 [Cucumis sativus]
CsaV3_5G002240	2.09117	1.06431	0.0331612	up	PREDICTED: uncharacterized protein At5g41620 [Cucumis sativus]
CsaV3_5G002280	3.91552	1.9692	0.0153161	up	PREDICTED: aluminum-activated malate transporter 9-like [Cucumis sativus]
CsaV3_5G002340	11.3834	3.50886	1.40615e-05	up	hypothetical protein Csa_5G152150 [Cucumis sativus]
CsaV3_5G002420	50.8615	5.6685	1.02316e-06	up	PREDICTED: putative late blight resistance protein homolog R1B-17 [Cucumis sativus]
CsaV3_5G002430	28.9512	4.85555	3.03456e-05	up	PREDICTED: uncharacterized protein LOC101213529 [Cucumis sativus]
CsaV3_5G002450	95.1865	6.57269	0.000172615	up	PREDICTED: uncharacterized protein LOC105435438 [Cucumis sativus]
CsaV3_5G002520	6.09385	2.60735	0.0114911	up	PREDICTED: beta-carotene 3-hydroxylase 1, chloroplastic-like isoform X1 [Cucumis sativus]
CsaV3_5G002610	29.7763	4.89609	0.00276042	up	PREDICTED: two-component response regulator-like APRR5 isoform X2 [Cucumis sativus]
CsaV3_5G002670	3.30523	1.72475	0.00489018	up	PREDICTED: uncharacterized protein LOC101216244 [Cucumis sativus]
CsaV3_5G002710	0.164222	-2.60628	0.00345334	down	PREDICTED: cytochrome P450 86A7 [Cucumis sativus]
CsaV3_5G002760	2.00337	1.00243	0.0396769	up	PREDICTED: uncharacterized protein LOC101217666 [Cucumis sativus]
CsaV3_5G002800	4.66214	2.22099	4.2731e-05	up	PREDICTED: uncharacterized protein LOC101216245 [Cucumis sativus]
CsaV3_5G002820	2.03247	1.02323	0.0414631	up	PREDICTED: uncharacterized protein LOC101218620 [Cucumis sativus]
CsaV3_5G002840	6.85345	2.77683	8.32856e-06	up	PREDICTED: tubulin beta chain-like [Cucumis sativus]
CsaV3_5G002860	2.11093	1.07788	0.0188221	up	PREDICTED: lysine-specific demethylase 5D isoform X3 [Cucumis sativus]
CsaV3_5G002920	2.12852	1.08985	0.0230899	up	PREDICTED: ribosomal L1 domain-containing protein 1-like [Cucumis sativus]
CsaV3_5G002930	2.84608	1.50898	0.0119921	up	PREDICTED: oxalate--CoA ligase-like [Cucumis sativus]
CsaV3_5G003040	2.31608	1.21169	0.0394499	up	PREDICTED: probable DEAD-box ATP-dependent RNA helicase 48 [Cucumis sativus]
CsaV3_5G003140	15.2281	3.92866	0.00205233	up	PREDICTED: protein P21-like [Cucumis sativus]
CsaV3_5G003180	2.63546	1.39806	0.0155431	up	PREDICTED: inactive rhomboid protein 1-like [Cucumis sativus]
CsaV3_5G003190	3.32354	1.73272	0.00284279	up	PREDICTED: protein IQ-DOMAIN 14 isoform X1 [Cucumis sativus]
CsaV3_5G003260	61.336	5.93866	3.09159e-07	up	PREDICTED: uncharacterized protein LOC101219575 [Cucumis sativus]
CsaV3_5G003270	3.27879	1.71316	0.00996771	up	hypothetical protein Csa_5G155590 [Cucumis sativus]
CsaV3_5G003280	3.18312	1.67044	0.000639205	up	PREDICTED: uncharacterized protein LOC101205107 isoform X2 [Cucumis sativus]
CsaV3_5G003320	4.72333	2.2398	0.00595567	up	PREDICTED: molybdenum cofactor sulfurase-like [Cucumis sativus]
CsaV3_5G003340	6.60772	2.72415	3.45747e-05	up	PREDICTED: homeobox protein knotted-1-like 7 [Cucumis sativus]
CsaV3_5G003410	0.123925	-3.01246	0.0339215	down	transcription factor bHLH118-like [Cucumis sativus]
CsaV3_5G003460	0.392562	-1.34901	0.0472666	down	PREDICTED: geraniol 8-hydroxylase-like [Cucumis sativus]
CsaV3_5G003470	0.354505	-1.49612	0.0266093	down	PREDICTED: geraniol 8-hydroxylase-like [Cucumis sativus]
CsaV3_5G003530	3.77992	1.91836	0.000273894	up	PREDICTED: probable sugar phosphate/phosphate translocator At1g12500 [Cucumis sativus]
CsaV3_5G003640	4.90846	2.29527	0.000268892	up	PREDICTED: ACT domain-containing protein ACR8-like [Cucumis sativus]
CsaV3_5G003650	7.50946	2.90871	0.00766967	up	PREDICTED: AT-hook motif nuclear-localized protein 1 [Cucumis sativus]
CsaV3_5G003760	4.6463	2.21608	0.00180568	up	PREDICTED: uncharacterized protein LOC101211926 isoform X1 [Cucumis sativus]
CsaV3_5G003790	4.3383	2.11713	0.00282461	up	PREDICTED: primary amine oxidase [Cucumis sativus]
CsaV3_5G003800	15.3808	3.94306	2.18097e-06	up	PREDICTED: primary amine oxidase-like [Cucumis sativus]
CsaV3_5G003820	3.37627	1.75543	0.00196656	up	PREDICTED: geraniol 8-hydroxylase-like [Cucumis sativus]
CsaV3_5G003900	0.454498	-1.13765	0.0108437	down	hypothetical protein Csa_5G160160 [Cucumis sativus]
CsaV3_5G003970	0.421331	-1.24697	0.0271076	down	PREDICTED: acid beta-fructofuranosidase-like [Cucumis sativus]
CsaV3_5G004290	0.340334	-1.55498	0.0113018	down	PREDICTED: probable aquaporin TIP2-2 [Cucumis sativus]
CsaV3_5G004320	3.27694	1.71235	0.00172503	up	PREDICTED: uncharacterized protein LOC101203116 isoform X1 [Cucumis sativus]
CsaV3_5G004590	2.09273	1.06539	0.0255388	up	PREDICTED: deSI-like protein At4g17486 [Cucumis sativus]
CsaV3_5G004600	94.5781	6.56343	1.48696e-07	up	PREDICTED: ethylene-responsive transcription factor 1A-like [Cucumis sativus]
CsaV3_5G004650	16492.6	14.0095	6.66099e-07	up	PREDICTED: cytokinin hydroxylase-like [Cucumis sativus]
CsaV3_5G004700	15.9924	3.99931	9.00842e-06	up	hypothetical protein Csa_5G166440 [Cucumis sativus]
CsaV3_5G004900	6.93707	2.79433	0.000145586	up	PREDICTED: ethylene-responsive transcription factor ERF105 [Cucumis sativus]
CsaV3_5G004950	5.04887	2.33596	0.001188	up	hypothetical protein Csa_5G167180 [Cucumis sativus]
CsaV3_5G005000	17.6817	4.14419	0.000444475	up	PREDICTED: peroxidase 2-like [Cucumis sativus]
CsaV3_5G005160	2.32336	1.21622	0.0213848	up	PREDICTED: ATP-dependent DNA helicase SRS2-like protein At4g25120 isoform X1 [Cucumis sativus]
CsaV3_5G005210	6.96877	2.8009	0.0014691	up	hypothetical protein Csa_5G168880 [Cucumis sativus]
CsaV3_5G005240	0.454203	-1.13859	0.0213001	down	PREDICTED: probable LRR receptor-like serine/threonine-protein kinase At4g08850 [Cucumis sativus]
CsaV3_5G005280	0.423324	-1.24017	0.00565698	down	PREDICTED: uncharacterized protein LOC101215685 [Cucumis sativus]
CsaV3_5G005430	2.16624	1.11519	0.0198228	up	PREDICTED: probable LRR receptor-like serine/threonine-protein kinase At5g10290 [Cucumis sativus]
CsaV3_5G005460	0.40876	-1.29067	0.0426954	down	PREDICTED: uncharacterized protein LOC101210685 [Cucumis sativus]
CsaV3_5G005470	0.425461	-1.2329	0.033624	down	PREDICTED: probable serine/threonine protein kinase IRE [Cucumis sativus]
CsaV3_5G005650	0.364471	-1.45612	0.0148626	down	PREDICTED: DNA-binding protein SMUBP-2 [Cucumis sativus]
CsaV3_5G005700	8.16279	3.02906	3.58485e-05	up	PREDICTED: putative glycerol-3-phosphate transporter 1 [Cucumis sativus]
CsaV3_5G005740	2.09823	1.06917	0.0365521	up	PREDICTED: E3 ubiquitin-protein ligase XBAT33 isoform X1 [Cucumis sativus]
CsaV3_5G005840	5.855	2.54967	5.41377e-05	up	PREDICTED: F-box protein At4g00755-like [Cucumis sativus]
CsaV3_5G005890	281.086	8.13487	1.09941e-08	up	PREDICTED: dehydration-responsive element-binding protein 1B-like [Cucumis sativus]
CsaV3_5G005960	3.41013	1.76983	0.0252816	up	PREDICTED: monocopper oxidase-like protein SKS1 [Cucumis sativus]
CsaV3_5G005980	10.5478	3.39886	3.10598e-05	up	PREDICTED: aspartic proteinase nepenthesin-2 [Cucumis sativus]
CsaV3_5G006010	2.24574	1.16719	0.0130359	up	PREDICTED: transcription factor TCP7-like [Cucumis sativus]
CsaV3_5G006090	4.55469	2.18735	0.00396693	up	PREDICTED: uncharacterized protein LOC101205271 [Cucumis sativus]
CsaV3_5G006100	3.1679	1.66353	0.00553506	up	PREDICTED: uncharacterized protein LOC101205271 [Cucumis sativus]
CsaV3_5G006150	22.5512	4.49514	0.000292874	up	PREDICTED: ferric reduction oxidase 2-like [Cucumis sativus]
CsaV3_5G006200	2.25077	1.17042	0.0451068	up	PREDICTED: cytokinin dehydrogenase 6-like [Cucumis sativus]
CsaV3_5G006380	0.498229	-1.00512	0.00664505	down	PREDICTED: 50S ribosomal protein L10, chloroplastic [Cucumis sativus]
CsaV3_5G006540	6.55313	2.71218	0.000216489	up	PREDICTED: probable receptor-like protein kinase At2g39360 [Cucumis sativus]
CsaV3_5G006930	5.84382	2.54691	0.000790396	up	PREDICTED: zinc finger protein ZAT12-like [Cucumis sativus]
CsaV3_5G007970	0.411833	-1.27987	0.0345313	down	PREDICTED: WAT1-related protein At2g39510-like [Cucumis sativus]
CsaV3_5G008010	6.84641	2.77535	6.4585e-05	up	PREDICTED: glucan endo-1,3-beta-glucosidase [Cucumis sativus]
CsaV3_5G008060	2.13856	1.09664	0.0285372	up	PREDICTED: dof zinc finger protein DOF2.4 [Cucumis sativus]
CsaV3_5G008180	3.73766	1.90214	0.000935729	up	PREDICTED: telomere repeat-binding protein 3 isoform X1 [Cucumis sativus]
CsaV3_5G008270	0.397307	-1.33167	0.0289304	down	PREDICTED: ribulose bisphosphate carboxylase/oxygenase activase 2, chloroplastic-like [Cucumis sativus]
CsaV3_5G008290	4.47096	2.16059	0.00937431	up	PREDICTED: AT-hook motif nuclear-localized protein 15-like [Cucumis sativus]
CsaV3_5G008700	0.389789	-1.35924	0.024742	down	PREDICTED: 17.8 kDa class I heat shock protein-like [Cucumis sativus]
CsaV3_5G008710	0.453228	-1.14169	0.0126707	down	PREDICTED: 7-deoxyloganetic acid glucosyltransferase-like [Cucumis sativus]
CsaV3_5G008850	0.477599	-1.06613	0.00427244	down	PREDICTED: glucan endo-1,3-beta-glucosidase 12 [Cucumis sativus]
CsaV3_5G008900	2.32854	1.21942	0.0150879	up	transcription factor DIVARICATA-like [Cucumis sativus]
CsaV3_5G008960	0.373889	-1.41932	0.0212856	down	uncharacterized protein LOC101215145 [Cucumis sativus]
CsaV3_5G010090	2.81708	1.4942	0.00658067	up	PREDICTED: uncharacterized protein LOC101213138 [Cucumis sativus]
CsaV3_5G010110	4.34473	2.11927	0.000380024	up	PREDICTED: peptidyl-prolyl cis-trans isomerase CYP20-1 [Cucumis sativus]
CsaV3_5G010180	3.05574	1.61152	0.00389464	up	PREDICTED: leucoanthocyanidin dioxygenase-like [Cucumis sativus]
CsaV3_5G010210	6.2003	2.63234	0.000195825	up	PREDICTED: zinc finger CCCH domain-containing protein 29 [Cucumis sativus]
CsaV3_5G010230	0.475986	-1.07101	0.0382339	down	omega-3 fatty acid desaturase [Cucumis sativus]
CsaV3_5G010270	2.86298	1.51752	0.0158968	up	PREDICTED: probable protein phosphatase 2C 2 [Cucumis sativus]
CsaV3_5G010310	6.43431	2.68578	0.00106561	up	hypothetical protein Csa_5G210015 [Cucumis sativus]
CsaV3_5G010320	0.489769	-1.02983	0.0313007	down	PREDICTED: omega-hydroxypalmitate O-feruloyl transferase [Cucumis sativus]
CsaV3_5G010560	7.44465	2.8962	0.0016833	up	PREDICTED: abscisic acid receptor PYL4-like [Cucumis sativus]
CsaV3_5G011080	33.9167	5.08392	1.14852e-07	up	hypothetical protein Csa_5G223070 [Cucumis sativus]
CsaV3_5G011160	6.99982	2.80732	0.000112683	up	PREDICTED: cytochrome P450 714A1-like [Cucumis sativus]
CsaV3_5G011200	3.02596	1.59739	0.0017362	up	RNA-dependent RNA polymerase 1-like [Cucumis sativus]
CsaV3_5G011210	2.82033	1.49586	0.008587	up	RNA-dependent RNA polymerase 1-like [Cucumis sativus]
CsaV3_5G012840	63354.6	15.9512	1.18362e-07	up	PREDICTED: lignin-forming anionic peroxidase-like [Cucumis sativus]
CsaV3_5G013110	0.434422	-1.20283	0.013212	down	PREDICTED: pentatricopeptide repeat-containing protein At5g39680 [Cucumis sativus]
CsaV3_5G013170	2.48462	1.31302	0.00904439	up	PREDICTED: uncharacterized protein LOC101206682 [Cucumis sativus]
CsaV3_5G013210	0.49083	-1.0267	0.00918627	down	hypothetical protein Csa_5G289650 [Cucumis sativus]
CsaV3_5G013320	2.51774	1.33213	0.0174896	up	PREDICTED: uncharacterized protein LOC101220584 isoform X1 [Cucumis sativus]
CsaV3_5G013360	15.9616	3.99653	0.0217656	up	hypothetical protein Csa_5G285030 [Cucumis sativus]
CsaV3_5G013600	44.2847	5.46874	0.000711437	up	PREDICTED: uncharacterized protein At1g66480 [Cucumis sativus]
CsaV3_5G013620	2.05733	1.04078	0.0474517	up	PREDICTED: annexin D5 [Cucumis sativus]
CsaV3_5G014350	5.4851	2.45552	0.000406032	up	PREDICTED: pentatricopeptide repeat-containing protein At2g01740 isoform X1 [Cucumis sativus]
CsaV3_5G014370	12.6656	3.66284	4.30011e-06	up	PREDICTED: adagio protein 3 [Cucumis sativus]
CsaV3_5G014400	0.487154	-1.03755	0.00569745	down	PREDICTED: SEC14 cytosolic factor isoform X2 [Cucumis sativus]
CsaV3_5G014520	9.00985	3.1715	1.82617e-05	up	PREDICTED: heat stress transcription factor A-8 [Cucumis sativus]
CsaV3_5G014630	146.922	7.19891	0.000177289	up	PREDICTED: inhibitor of trypsin and hageman factor-like [Cucumis sativus]
CsaV3_5G015060	12.2172	3.61085	0.00269578	up	PREDICTED: MLP-like protein 328 [Cucumis sativus]
[truncated: 1,169 more rows]

## Sheet: Table S5
Supplementary Table 5 Functional Annotation of DEGs in F027 under LN vs. NN.
gene_id	foldChange	log2FoldChange	pval	up_down	Description
CsaV3_1G001580	0.268702	-1.89592	0.0039743	down	PREDICTED: probable polygalacturonase non-catalytic subunit JP650 [Cucumis sativus]
CsaV3_1G002130	0.253269	-1.98126	0.0185399	down	PREDICTED: LRR receptor-like serine/threonine-protein kinase FEI 2 [Cucumis sativus]
CsaV3_1G002190	0.323939	-1.62621	0.0177404	down	PREDICTED: uncharacterized protein LOC101218840 [Cucumis sativus]
CsaV3_1G002970	0.348249	-1.52181	0.0461845	down	PREDICTED: replication protein A 70 kDa DNA-binding subunit B-like [Cucumis sativus]
CsaV3_1G003330	0.489873	-1.02952	0.0054979	down	PREDICTED: uncharacterized protein LOC105434534 isoform X1 [Cucumis sativus]
CsaV3_1G003530	0.190883	-2.38924	0.0183802	down	PREDICTED: kinesin-like protein KIF18B [Cucumis sativus]
CsaV3_1G003730	2.05428	1.03863	0.00104655	up	PREDICTED: protein ASPARTIC PROTEASE IN GUARD CELL 1-like [Cucumis sativus]
CsaV3_1G003980	2.30917	1.20737	0.0174752	up	PREDICTED: LEAF RUST 10 DISEASE-RESISTANCE LOCUS RECEPTOR-LIKE PROTEIN KINASE-like 1.2 isoform X1 [Cucumis melo]
CsaV3_1G004230	0.452576	-1.14377	0.00299222	down	PREDICTED: LOW QUALITY PROTEIN: uncharacterized GPI-anchored protein At4g28100 [Cucumis sativus]
CsaV3_1G004290	2.46831	1.30353	0.0121345	up	PREDICTED: probable calcium-binding protein CML27 [Cucumis sativus]
CsaV3_1G004510	0.266053	-1.91021	0.0350562	down	PREDICTED: phragmoplast orienting kinesin 2 [Cucumis sativus]
CsaV3_1G005600	0.122825	-3.02533	1.70081e-07	down	PREDICTED: chlorophyll a-b binding protein P4, chloroplastic-like [Cucumis sativus]
CsaV3_1G006150	0.475353	-1.07293	0.0357448	down	hypothetical protein Csa_1G039840 [Cucumis sativus]
CsaV3_1G006890	0.237408	-2.07456	0.0352836	down	PREDICTED: kinesin-like protein NACK1 [Cucumis sativus]
CsaV3_1G007290	0.286599	-1.8029	0.0165616	down	PREDICTED: cell division cycle-associated protein 7 [Cucumis sativus]
CsaV3_1G008850	0.342231	-1.54696	0.0156638	down	PREDICTED: pachytene checkpoint protein 2 homolog [Cucumis sativus]
CsaV3_1G009100	2.20727	1.14226	3.63942e-05	up	PREDICTED: cytochrome P450 71A1-like [Cucumis melo]
CsaV3_1G009120	2.49126	1.31688	5.04181e-06	up	PREDICTED: BTB/POZ and TAZ domain-containing protein 1 [Cucumis sativus]
CsaV3_1G009260	2.72015	1.44369	0.0423806	up	PREDICTED: RING-H2 finger protein ATL47-like [Cucumis sativus]
CsaV3_1G009760	2.85783	1.51492	2.32791e-07	up	PREDICTED: squamosa promoter-binding-like protein 13A [Cucumis sativus]
CsaV3_1G010540	0.196906	-2.34442	0.0185926	down	hypothetical protein Csa_1G060760 [Cucumis sativus]
CsaV3_1G010550	0.198512	-2.33271	0.00329574	down	hypothetical protein Csa_1G060770 [Cucumis sativus]
CsaV3_1G010700	2.11273	1.07911	0.00898294	up	PREDICTED: putative lactoylglutathione lyase [Cucumis sativus]
CsaV3_1G010870	0.252523	-1.98551	0.0445711	down	PREDICTED: abnormal spindle-like microcephaly-associated protein homolog isoform X1 [Cucumis sativus]
CsaV3_1G010980	2.55319	1.3523	0.0445069	up	PREDICTED: tryptophan synthase beta chain 1-like [Cucumis sativus]
CsaV3_1G011060	0.494917	-1.01474	0.00657212	down	PREDICTED: gibberellin 2-beta-dioxygenase 8 [Cucumis sativus]
CsaV3_1G011320	0.242922	-2.04144	0.0167843	down	PREDICTED: kinesin-1 [Cucumis sativus]
CsaV3_1G011830	2.21707	1.14865	0.000406273	up	PREDICTED: uncharacterized protein LOC101205116 [Cucumis sativus]
CsaV3_1G011920	0.301945	-1.72764	0.0239938	down	hypothetical protein Csa_1G073010 [Cucumis sativus]
CsaV3_1G012180	0.33552	-1.57553	0.00137159	down	PREDICTED: sphingolipid delta(4)-desaturase DES1-like [Cucumis sativus]
CsaV3_1G012370	0.196917	-2.34434	0.0202948	down	PREDICTED: pistil-specific extensin-like protein [Cucumis sativus]
CsaV3_1G012740	0.404438	-1.30601	0.0308828	down	PREDICTED: mitogen-activated protein kinase homolog NTF6 [Cucumis sativus]
CsaV3_1G012930	0.491766	-1.02395	0.0331445	down	PREDICTED: fasciclin-like arabinogalactan protein 12 [Cucumis sativus]
CsaV3_1G013210	0.424031	-1.23776	0.0226003	down	hypothetical protein Csa_1G096080 [Cucumis sativus]
CsaV3_1G013430	0.205546	-2.28246	0.0155184	down	PREDICTED: protein FAM98B-like [Cucumis sativus]
CsaV3_1G013850	0.493869	-1.0178	0.0266373	down	PREDICTED: alpha carbonic anhydrase 7-like [Cucumis sativus]
CsaV3_1G013890	0.404744	-1.30492	0.00837844	down	PREDICTED: alpha carbonic anhydrase 7 [Cucumis sativus]
CsaV3_1G014090	0.4575	-1.12816	0.011167	down	PREDICTED: histone H2B.7-like [Cucumis sativus]
CsaV3_1G014750	0.097621	-3.35667	1.51478e-08	down	PREDICTED: uncharacterized protein LOC101208945 [Cucumis sativus]
CsaV3_1G014920	4.59133	2.19891	0.0015976	up	PREDICTED: NAC domain-containing protein 90-like [Cucumis sativus]
CsaV3_1G015150	219248	17.7422	2.09237e-09	up	PREDICTED: secoisolariciresinol dehydrogenase [Cucumis sativus]
CsaV3_1G015490	0.493982	-1.01747	1.0218e-05	down	PREDICTED: pentatricopeptide repeat-containing protein At4g16390, chloroplastic [Cucumis sativus]
CsaV3_1G015730	2.10519	1.07395	0.000184465	up	PREDICTED: galactinol synthase 2-like [Cucumis sativus]
CsaV3_1G015780	2.31154	1.20886	0.0300669	up	PREDICTED: uncharacterized protein LOC101215830 [Cucumis sativus]
CsaV3_1G022900	0.276114	-1.85667	0.00109669	down	PREDICTED: probable trehalose-phosphate phosphatase J isoform X1 [Cucumis sativus]
CsaV3_1G024230	2.13105	1.09157	0.0462244	up	PREDICTED: probable polyol transporter 6 [Cucumis sativus]
CsaV3_1G028150	0.408641	-1.29109	0.0288537	down	hypothetical protein Csa_1G263980 [Cucumis sativus]
CsaV3_1G028560	2.11556	1.08104	0.0110792	up	PREDICTED: sugar transport protein 7 [Cucumis sativus]
CsaV3_1G028990	2.67947	1.42195	0.0201961	up	hypothetical protein Csa_1G256730 [Cucumis sativus]
CsaV3_1G029250	0.386938	-1.36983	0.0364452	down	PREDICTED: histone-lysine N-methyltransferase ASHR3 [Cucumis sativus]
CsaV3_1G030010	0.450961	-1.14892	9.76616e-05	down	PREDICTED: protein NRT1/ PTR FAMILY 6.2-like [Cucumis sativus]
CsaV3_1G030190	0.29348	-1.76867	3.89816e-06	down	PREDICTED: SPX domain-containing protein 1 [Cucumis sativus]
CsaV3_1G030300	2.47739	1.30882	2.3304e-07	up	PREDICTED: equilibrative nucleotide transporter 8 [Cucumis sativus]
CsaV3_1G030730	0.335627	-1.57507	0.0243654	down	PREDICTED: leucine-rich repeat extensin-like protein 4 [Cucumis sativus]
CsaV3_1G030890	0.204811	-2.28763	0.0165001	down	PREDICTED: uncharacterized protein LOC101211203 [Cucumis sativus]
CsaV3_1G030930	2.14385	1.1002	0.0498633	up	PREDICTED: auxin-induced protein AUX22-like [Cucumis sativus]
CsaV3_1G031010	0.490992	-1.02623	0.0424806	down	PREDICTED: probable inactive receptor kinase At2g26730 [Cucumis sativus]
CsaV3_1G031180	2.37277	1.24657	0.00208321	up	PREDICTED: glutamate receptor 2.2-like [Cucumis melo]
CsaV3_1G032000	2.2581	1.17511	0.00032602	up	probable WRKY transcription factor 11 [Cucumis sativus]
CsaV3_1G032220	2.09567	1.06741	9.48824e-05	up	MuDRA-like transposase [Cucumis sativus]
CsaV3_1G032430	2.79016	1.48035	2.10326e-05	up	gibberellin 2-beta-dioxygenase-like [Cucumis sativus]
CsaV3_1G032510	0.209458	-2.25527	5.95683e-13	down	PREDICTED: chlorophyll a-b binding protein of LHCII type 1-like [Cucumis sativus]
CsaV3_1G032850	0.413339	-1.2746	0.0405378	down	PREDICTED: exonuclease 1 [Cucumis sativus]
CsaV3_1G032910	0.460641	-1.11829	7.8414e-05	down	hypothetical protein Csa_1G467090 [Cucumis sativus]
CsaV3_1G032920	0.480493	-1.05741	0.0145076	down	floral homeotic protein AGAMOUS-like [Cucumis sativus]
CsaV3_1G033500	2.22862	1.15615	0.0279337	up	hypothetical protein Csa_1G479110 [Cucumis sativus]
CsaV3_1G033980	0.118628	-3.07548	5.84967e-07	down	PREDICTED: uncharacterized protein LOC101219035 [Cucumis sativus]
CsaV3_1G035720	0.20623	-2.27768	1.2078e-05	down	PREDICTED: uncharacterized protein LOC101213402 [Cucumis sativus]
CsaV3_1G035770	0.363765	-1.45892	0.000504821	down	hypothetical protein Csa_1G526835 [Cucumis sativus]
CsaV3_1G035820	2.22919	1.15652	0.000295603	up	PREDICTED: 18.5 kDa class I heat shock protein-like [Cucumis sativus]
CsaV3_1G035830	2.38872	1.25624	0.00108644	up	PREDICTED: 17.3 kDa class I heat shock protein-like [Cucumis sativus]
CsaV3_1G036100	2.32386	1.21652	0.00634128	up
CsaV3_1G036110	2.79679	1.48377	2.1736e-08	up	PREDICTED: uncharacterized protein LOC101203517 [Cucumis sativus]
CsaV3_1G036470	2.20107	1.1382	0.0491313	up	PREDICTED: protein LIGHT-DEPENDENT SHORT HYPOCOTYLS 5-like [Cucumis melo]
CsaV3_1G036780	2.17246	1.11933	0.0181482	up	PREDICTED: endochitinase PR4-like [Cucumis sativus]
CsaV3_1G037510	0.418603	-1.25634	1.76614e-05	down	PREDICTED: cannabidiolic acid synthase-like [Cucumis sativus]
CsaV3_1G037550	0.358591	-1.47959	0.0376135	down	PREDICTED: patellin-4 [Cucumis sativus]
CsaV3_1G038260	0.257082	-1.9597	0.000550624	down	PREDICTED: nicotianamine synthase-like [Cucumis sativus]
CsaV3_1G038890	2.46746	1.30302	0.018938	up	PREDICTED: protein indeterminate-domain 2 [Cucumis sativus]
CsaV3_1G039160	0.282705	-1.82263	0.0356731	down	PREDICTED: transcription factor bHLH94 [Cucumis sativus]
CsaV3_1G039650	4.82119	2.26939	2.00774e-06	up	PREDICTED: cytochrome P450 CYP72A219-like [Cucumis sativus]
CsaV3_1G039730	0.381669	-1.38961	0.0202182	down	PREDICTED: probable RNA-dependent RNA polymerase 5 isoform X1 [Cucumis sativus]
CsaV3_1G039840	2.46964	1.3043	0.0176152	up	PREDICTED: receptor-like protein kinase 5 [Cucumis sativus]
CsaV3_1G040660	3.29481	1.72019	0.0209082	up	PREDICTED: putative nuclease HARBI1 [Cucumis sativus]
CsaV3_1G041160	2.1887	1.13007	0.00608972	up	PREDICTED: uncharacterized protein LOC101210029 [Cucumis sativus]
CsaV3_1G041270	4.87196	2.2845	0.000393315	up	PREDICTED: protein TIFY 10A [Cucumis sativus]
CsaV3_1G042050	0.434078	-1.20398	0.00628213	down	PREDICTED: homoserine dehydrogenase isoform X1 [Cucumis sativus]
CsaV3_1G042250	0.324689	-1.62287	0.0254437	down	PREDICTED: DNA (cytosine-5)-methyltransferase CMT3 [Cucumis sativus]
CsaV3_1G042490	0.499404	-1.00172	0.0059642	down	PREDICTED: cyanogenic beta-glucosidase-like [Cucumis sativus]
CsaV3_1G042610	0.493571	-1.01867	0.0177214	down	Histone H3.2 [Zea mays]
CsaV3_1G043630	0.401458	-1.31668	0.0256554	down	PREDICTED: uncharacterized protein LOC101218765 [Cucumis sativus]
CsaV3_1G044050	0.182172	-2.45663	0.0160343	down	PREDICTED: microtubule-associated protein TORTIFOLIA1 isoform X2 [Cucumis sativus]
CsaV3_1G045800	0.352232	-1.5054	7.73149e-07	down	PREDICTED: bark storage protein A [Cucumis sativus]
CsaV3_1G045810	0.167059	-2.58157	2.04269e-05	down	hypothetical protein Csa_1G696530 [Cucumis sativus]
CsaV3_1G046340	2.92829	1.55006	2.48128e-05	up	hypothetical protein Csa_1G702010 [Cucumis sativus]
CsaV3_2G001650	2.4508	1.29325	0.000182783	up	PREDICTED: zinc finger CCCH domain-containing protein 20-like [Cucumis sativus]
CsaV3_2G001750	0.36157	-1.46765	0.00384683	down	PREDICTED: acid phosphatase 1-like [Cucumis sativus]
CsaV3_2G002310	2.21584	1.14785	0.000290372	up	PREDICTED: multiprotein-bridging factor 1c [Cucumis melo]
CsaV3_2G002620	2.38591	1.25454	0.0310875	up	hypothetical protein Csa_2G006010 [Cucumis sativus]
CsaV3_2G002710	0.196829	-2.34499	0.000649903	down	PREDICTED: zinc finger Ran-binding domain-containing protein 2 [Cucumis sativus]
CsaV3_2G004850	2.59575	1.37615	0.0355891	up	hypothetical protein Csa_2G020860 [Cucumis sativus]
CsaV3_2G004860	3.57069	1.8362	0.00588647	up	MRGH5 [Cucumis melo subsp. melo]
CsaV3_2G004950	2.26153	1.1773	0.0246136	up	hypothetical protein Csa_2G020950 [Cucumis sativus]
CsaV3_2G005210	2.40725	1.26739	0.0468656	up	PREDICTED: TMV resistance protein N-like isoform X1 [Cucumis sativus]
CsaV3_2G005260	0.264645	-1.91787	0.0248044	down	PREDICTED: kinesin-3 [Cucumis sativus]
CsaV3_2G006390	0.253895	-1.9777	0.000340214	down	linoleate 9S-lipoxygenase 6-like [Cucumis sativus]
CsaV3_2G006460	2.53007	1.33918	0.000463758	up	PREDICTED: linoleate 9S-lipoxygenase 6-like [Cucumis sativus]
CsaV3_2G006790	0.368575	-1.43997	3.87211e-05	down	PREDICTED: phospholipase D p2 [Cucumis sativus]
CsaV3_2G007720	0.487621	-1.03617	0.0186703	down	PREDICTED: uncharacterized protein LOC101214084 [Cucumis sativus]
CsaV3_2G008130	0.477354	-1.06687	0.00312383	down	PREDICTED: (R)-mandelonitrile lyase 1-like [Cucumis melo]
CsaV3_2G008530	0.440158	-1.18391	0.0115993	down	PREDICTED: uncharacterized protein At4g30180 [Cucumis sativus]
CsaV3_2G008770	2.03543	1.02533	0.00129284	up	PREDICTED: transcription factor bHLH35-like [Cucumis sativus]
CsaV3_2G010800	0.43718	-1.1937	0.0424155	down	PREDICTED: origin of replication complex subunit 6 [Cucumis sativus]
CsaV3_2G011400	2.67226	1.41806	0.0135283	up	PREDICTED: vesicle-associated membrane protein 722-like [Cucumis sativus]
CsaV3_2G011770	0.190705	-2.39059	0.0114615	down	PREDICTED: protein ECERIFERUM 26-like [Cucumis sativus]
CsaV3_2G012160	2.62809	1.39401	2.85624e-07	up	PREDICTED: ammonium transporter 1 member 1 [Cucumis sativus]
CsaV3_2G012640	0.288372	-1.794	0.0201632	down	PREDICTED: kinesin-like protein KIF22 [Cucumis sativus]
CsaV3_2G012740	0.455146	-1.1356	0.0435167	down	PREDICTED: 11S globulin subunit beta-like [Cucumis sativus]
CsaV3_2G012790	0.0976334	-3.35648	0.000141566	down	PREDICTED: probable inorganic phosphate transporter 1-3 [Cucumis sativus]
CsaV3_2G013080	0.161479	-2.63058	0.00579191	down	PREDICTED: uncharacterized protein LOC101217310 [Cucumis sativus]
CsaV3_2G013170	0.0799083	-3.64551	0.000462427	down	PREDICTED: uncharacterized protein LOC101203350 [Cucumis sativus]
CsaV3_2G013550	0.252221	-1.98724	0.0115604	down	PREDICTED: CRC domain-containing protein TSO1 [Cucumis sativus]
CsaV3_2G013770	0.339307	-1.55934	0.00968291	down	PREDICTED: histone H2A variant 1 [Cucumis sativus]
CsaV3_2G014030	2.07644	1.05411	4.68847e-05	up	PREDICTED: putative gamma-glutamylcyclotransferase At3g02910 [Cucumis sativus]
CsaV3_2G014220	0.316433	-1.66003	0.0220428	down	PREDICTED: phragmoplast orienting kinesin 2 [Cucumis sativus]
CsaV3_2G014540	3.15793	1.65898	1.13354e-09	up	PREDICTED: polyol transporter 5-like [Cucumis sativus]
CsaV3_2G016460	2.3939	1.25936	5.84727e-05	up	PREDICTED: F-box protein At5g67140-like [Cucumis sativus]
CsaV3_2G017230	0.338046	-1.56471	0.0456891	down	PREDICTED: cell division cycle-associated protein 7-like [Cucumis sativus]
CsaV3_2G020830	2.37188	1.24603	0.0416871	up	hypothetical protein Csa_3G512980 [Cucumis sativus]
CsaV3_2G024250	0.418921	-1.25525	0.0422626	down	hypothetical protein Csa_2G345930 [Cucumis sativus]
CsaV3_2G024530	0.443128	-1.17421	0.0013142	down	PREDICTED: ganglioside-induced differentiation-associated-protein 2 [Cucumis sativus]
CsaV3_2G025940	0.218647	-2.19332	0.0146864	down	PREDICTED: centromere-associated protein E [Cucumis sativus]
CsaV3_2G026360	0.313497	-1.67348	0.0128423	down	PREDICTED: putative cyclin-A3-1 [Cucumis sativus]
CsaV3_2G026460	0.394145	-1.3432	0.0267774	down	PREDICTED: cyclin-D3-3-like [Cucumis sativus]
CsaV3_2G027980	0.375761	-1.41211	3.5998e-08	down	PREDICTED: phosphatidate phosphatase PAH2-like [Cucumis sativus]
CsaV3_2G028000	0.156281	-2.67779	0.00275308	down	PREDICTED: B3 domain-containing protein At5g42700-like [Cucumis sativus]
CsaV3_2G028020	0.353551	-1.50001	0.00948581	down	PREDICTED: origin of replication complex subunit 2 isoform X1 [Cucumis sativus]
CsaV3_2G028300	2.06752	1.0479	0.00022586	up	PREDICTED: vegetative incompatibility protein HET-E-1-like [Cucumis sativus]
CsaV3_2G028330	2.56267	1.35765	0.00746319	up	allene oxide synthase [Cucumis sativus]
CsaV3_2G028760	0.421799	-1.24537	0.00153699	down	PREDICTED: disco-interacting protein 2 homolog C-like [Cucumis sativus]
CsaV3_2G029070	2.70232	1.4342	1.01779e-09	up	PREDICTED: cytokinin dehydrogenase 5 [Cucumis sativus]
CsaV3_2G029150	0.241972	-2.04709	1.97879e-17	down	PREDICTED: purple acid phosphatase 2 [Cucumis sativus]
CsaV3_2G029770	0.480313	-1.05795	0.00192367	down	PREDICTED: protein EXORDIUM-like [Cucumis sativus]
CsaV3_2G030260	0.346005	-1.53113	0.0494576	down	PREDICTED: kinesin-like protein BC2 [Cucumis sativus]
CsaV3_2G031720	2.30183	1.20278	0.0410399	up	hypothetical protein Csa_2G379360 [Cucumis sativus]
CsaV3_2G033860	2.02932	1.02099	0.00637766	up	PREDICTED: probable inactive leucine-rich repeat receptor-like protein kinase At1g66830 isoform X1 [Cucumis sativus]
CsaV3_2G034670	0.181437	-2.46246	0.00615703	down	PREDICTED: condensin complex subunit 2 [Cucumis sativus]
CsaV3_2G034810	3.54483	1.82572	0.00062814	up	PREDICTED: mitogen-activated protein kinase kinase kinase 3-like [Cucumis sativus]
CsaV3_2G034880	2.48211	1.31157	9.05737e-06	up	PREDICTED: arogenate dehydratase/prephenate dehydratase 1, chloroplastic [Cucumis sativus]
CsaV3_3G000800	0.255139	-1.97064	0.0206749	down	PREDICTED: uncharacterized protein LOC101215376 [Cucumis sativus]
CsaV3_3G000830	2.06241	1.04433	0.032862	up	PREDICTED: endoglucanase 1 [Cucumis sativus]
CsaV3_3G000920	0.471248	-1.08544	0.0286992	down	PREDICTED: uncharacterized protein LOC101213205 [Cucumis sativus]
CsaV3_3G000950	0.353917	-1.49852	0.0151242	down	PREDICTED: transcription factor bHLH157 [Cucumis sativus]
CsaV3_3G001000	2.40139	1.26387	0.0145931	up	PREDICTED: urea-proton symporter DUR3 [Cucumis sativus]
CsaV3_3G001630	0.120372	-3.05443	5.00218e-05	down	hypothetical protein Csa_3G010060 [Cucumis sativus]
CsaV3_3G001640	0.0671216	-3.89708	7.68501e-06	down	hypothetical protein Csa_3G011060 [Cucumis sativus]
CsaV3_3G002460	3.4613	1.79131	0.0224115	up	PREDICTED: ethylene-responsive transcription factor 2 [Cucumis sativus]
CsaV3_3G002750	2.09772	1.06882	2.13961e-06	up	PREDICTED: aspartic proteinase nepenthesin-1 [Cucumis sativus]
CsaV3_3G002770	2.10192	1.07171	4.29303e-06	up	PREDICTED: small heat shock protein, chloroplastic-like isoform X2 [Cucumis melo]
CsaV3_3G002780	3.32904	1.7351	5.59577e-05	up	Mitochondrial small heat shock protein [Cucumis sativus]
CsaV3_3G002920	0.464507	-1.10623	0.0169266	down	hypothetical protein Csa_3G026690 [Cucumis sativus]
CsaV3_3G003950	0.45687	-1.13015	0.0321546	down	PREDICTED: RNA-binding protein pno1 [Cucumis sativus]
CsaV3_3G004050	2.06612	1.04692	0.0466208	up	PREDICTED: uncharacterized protein LOC101203275 [Cucumis sativus]
CsaV3_3G004090	0.309789	-1.69064	0.0222149	down	PREDICTED: extensin-like [Cucumis sativus]
CsaV3_3G004460	0.276236	-1.85603	0.0250889	down	PREDICTED: kinesin-like protein KIN12B [Cucumis sativus]
CsaV3_3G004560	2.16264	1.11279	0.0342691	up	PREDICTED: syntaxin-52-like [Cucumis sativus]
CsaV3_3G005340	0.418693	-1.25604	3.28958e-08	down	PREDICTED: thiamine thiazole synthase, chloroplastic [Cucumis sativus]
CsaV3_3G005480	0.357278	-1.48488	0.00933781	down	hypothetical protein Csa_3G081380 [Cucumis sativus]
CsaV3_3G005710	0.403212	-1.31039	0.00449459	down	PREDICTED: organic cation/carnitine transporter 4-like [Cucumis sativus]
CsaV3_3G006090	3.0808	1.6233	0.000600255	up	PREDICTED: NAC transcription factor 25 [Cucumis sativus]
CsaV3_3G006380	0.492274	-1.02247	0.0343782	down	PREDICTED: leucine-rich repeat receptor-like serine/threonine-protein kinase BAM1 [Cucumis sativus]
CsaV3_3G006720	2.07025	1.0498	0.0369132	up	PREDICTED: 22.0 kDa class IV heat shock protein-like [Cucumis sativus]
CsaV3_3G007270	0.352882	-1.50274	0.0144529	down	PREDICTED: uncharacterized protein LOC101221035 [Cucumis sativus]
CsaV3_3G007450	2.0075	1.0054	2.21638e-06	up	PREDICTED: squamosa promoter-binding-like protein 7 isoform X1 [Cucumis sativus]
CsaV3_3G007750	2.12705	1.08886	0.0280312	up	PREDICTED: homeobox-leucine zipper protein ATHB-12 [Cucumis sativus]
CsaV3_3G007780	0.429527	-1.21918	0.00361332	down	PREDICTED: uncharacterized protein LOC105434808 [Cucumis sativus]
CsaV3_3G008050	0.122245	-3.03215	1.00895e-10	down	PREDICTED: uncharacterized protein LOC101209825 isoform X2 [Cucumis sativus]
CsaV3_3G008170	2.64999	1.40598	5.38388e-06	up	PREDICTED: probable WRKY transcription factor 46 [Cucumis sativus]
CsaV3_3G009520	0.294826	-1.76206	0.0474713	down	PREDICTED: serine/threonine-protein kinase Aurora-3 [Cucumis sativus]
CsaV3_3G009870	0.259003	-1.94896	0.00101817	down	PREDICTED: pectinesterase 2 [Cucumis sativus]
CsaV3_3G009990	2.4455	1.29013	4.25638e-06	up	PREDICTED: probable glutathione S-transferase [Cucumis sativus]
CsaV3_3G011130	0.388179	-1.36521	0.0274257	down	PREDICTED: uncharacterized protein LOC101216371 [Cucumis sativus]
CsaV3_3G011150	0.341529	-1.54992	0.0274069	down	PREDICTED: chromosome transmission fidelity protein 18 homolog [Cucumis sativus]
CsaV3_3G011530	2.34857	1.23178	0.00023004	up	PREDICTED: ammonium transporter 1 member 1-like [Cucumis sativus]
CsaV3_3G011820	2.56921	1.36132	0.0173862	up	PREDICTED: protein NRT1/ PTR FAMILY 5.2-like [Cucumis sativus]
CsaV3_3G011930	0.390148	-1.35791	0.0314214	down	PREDICTED: uncharacterized protein LOC101211564 [Cucumis sativus]
CsaV3_3G012120	0.279533	-1.83891	9.6231e-05	down	PREDICTED: phosphoenolpyruvate carboxylase kinase 1-like [Cucumis sativus]
CsaV3_3G012130	0.423292	-1.24028	1.96438e-06	down	PREDICTED: inorganic phosphate transporter 1-4 [Cucumis sativus]
CsaV3_3G012480	0.244271	-2.03344	0.00582021	down	hypothetical protein Csa_3G142920 [Cucumis sativus]
CsaV3_3G012820	0.430272	-1.21668	7.15403e-07	down	PREDICTED: ATP sulfurylase 1, chloroplastic [Cucumis sativus]
CsaV3_3G013190	0.289248	-1.78962	0.0367772	down	PREDICTED: uncharacterized protein LOC101220408 [Cucumis sativus]
CsaV3_3G014660	0.350593	-1.51213	0.0392399	down	PREDICTED: uncharacterized protein LOC101204184 [Cucumis sativus]
CsaV3_3G015200	5.85563e-05	-14.0598	5.68443e-08	down	hypothetical protein Csa_3G166350 [Cucumis sativus]
CsaV3_3G015910	0.290032	-1.78571	0.0203547	down	PREDICTED: kinesin-like protein KIN12B [Cucumis sativus]
CsaV3_3G016100	0.231093	-2.11346	0.00777578	down	PREDICTED: structural maintenance of chromosomes protein 2-1 [Cucumis sativus]
CsaV3_3G016500	0.43603	-1.1975	0.0276889	down	PREDICTED: 3-ketoacyl-CoA synthase 5-like [Cucumis sativus]
CsaV3_3G017050	2.29897	1.20099	0.0182943	up	PREDICTED: O-glucosyltransferase rumi homolog [Cucumis sativus]
CsaV3_3G017370	0.303273	-1.72131	0.0173162	down	PREDICTED: uncharacterized protein LOC101213514 [Cucumis sativus]
CsaV3_3G017480	2.04676	1.03334	0.00718623	up	PREDICTED: heat shock protein 83 [Cucumis sativus]
CsaV3_3G017660	2.02873	1.02058	0.0468713	up	hypothetical protein Csa_3G185130 [Cucumis sativus]
CsaV3_3G018270	0.222576	-2.16763	0.0143245	down	PREDICTED: cyclin-D3-3-like [Cucumis sativus]
CsaV3_3G018560	0.479577	-1.06017	0.0468515	down	PREDICTED: protein CHROMATIN REMODELING 25 [Cucumis sativus]
CsaV3_3G021790	0.306891	-1.7042	0.00802561	down	hypothetical protein Csa_3G359140 [Cucumis sativus]
CsaV3_3G021980	3.34869	1.7436	0.0399098	up	PREDICTED: probable WRKY transcription factor 53 [Cucumis sativus]
CsaV3_3G022240	0.487374	-1.0369	0.0424053	down	PREDICTED: 11S globulin subunit beta [Cucumis sativus]
CsaV3_3G023590	0.228704	-2.12845	0.0264798	down	PREDICTED: uncharacterized protein LOC105434902 isoform X1 [Cucumis sativus]
CsaV3_3G024840	2.41033	1.26923	0.0326195	up	PREDICTED: probable plastidic glucose transporter 3 isoform X1 [Cucumis sativus]
CsaV3_3G025100	2.09663	1.06807	0.0189594	up	hypothetical protein Csa_3G481240 [Cucumis sativus]
CsaV3_3G026730	0.393238	-1.34653	9.36603e-06	down	PREDICTED: glycerophosphodiester phosphodiesterase GDPD1, chloroplastic [Cucumis sativus]
CsaV3_3G027360	0.450306	-1.15102	0.0349398	down	PREDICTED: uncharacterized protein LOC101219823 [Cucumis sativus]
CsaV3_3G028200	0.464771	-1.10541	0.0154607	down	PREDICTED: protein BREAST CANCER SUSCEPTIBILITY 1 homolog isoform X1 [Cucumis sativus]
CsaV3_3G030020	3.25321	1.70187	0.000333587	up	Seed nucellus-specific protein [Cucumis sativus]
CsaV3_3G030160	0.145166	-2.78422	5.24831e-06	down	PREDICTED: uncharacterized protein LOC105434933 [Cucumis sativus]
CsaV3_3G030830	3.45718	1.78959	0.000540365	up	PREDICTED: protein TIFY 11A [Cucumis sativus]
CsaV3_3G031240	0.315689	-1.66342	0.00463002	down	hypothetical protein Csa_3G651780 [Cucumis sativus]
CsaV3_3G031580	0.313664	-1.67271	1.08199e-11	down	PREDICTED: chlorophyll a-b binding protein of LHCII type 1-like [Cucumis sativus]
CsaV3_3G031720	2.03005	1.02152	4.96069e-05	up	PREDICTED: galactinol synthase 1-like [Cucumis sativus]
CsaV3_3G031900	7.23575e-05	-13.7545	1.80939e-10	down	hypothetical protein Csa_3G686210 [Cucumis sativus]
CsaV3_3G032050	0.210479	-2.24825	0.0200287	down	PREDICTED: DNA topoisomerase 2 [Cucumis sativus]
CsaV3_3G032280	0.41782	-1.25905	0.00137713	down	PREDICTED: DNA-damage-repair/toleration protein DRT100-like [Cucumis sativus]
CsaV3_3G032570	0.231349	-2.11186	0.0163667	down	PREDICTED: mitochondrial chaperone BCS1-like [Cucumis sativus]
CsaV3_3G033000	2.02399	1.0172	0.00289262	up	WRKY transcription factor [Cucumis sativus]
CsaV3_3G033420	0.336992	-1.56921	0.0340774	down	PREDICTED: probably inactive leucine-rich repeat receptor-like protein kinase IMK2 [Cucumis sativus]
CsaV3_3G034100	0.422187	-1.24404	1.87665e-09	down	PREDICTED: uncharacterized protein LOC101214624 [Cucumis sativus]
CsaV3_3G034160	0.264204	-1.92027	1.63183e-08	down	PREDICTED: probable anion transporter 3, chloroplastic [Cucumis sativus]
CsaV3_3G034910	0.374269	-1.41785	0.0205371	down	PREDICTED: kinesin-like protein KIF22 isoform X1 [Cucumis sativus]
CsaV3_3G035140	0.433036	-1.20744	0.0116825	down	PREDICTED: protein SLOW GREEN 1, chloroplastic-like [Cucumis sativus]
CsaV3_3G036040	2.06451	1.0458	0.0450142	up	PREDICTED: transcription factor RAX2 [Cucumis sativus]
CsaV3_3G036120	4.78409	2.25824	5.03911e-05	up	PREDICTED: uncharacterized protein LOC101216551 [Cucumis sativus]
CsaV3_3G036640	2.01705	1.01225	0.00127068	up	hypothetical protein Csa_3G748200 [Cucumis sativus]
CsaV3_3G036700	0.326163	-1.61634	0.0275759	down	PREDICTED: probable leucine-rich repeat receptor-like protein kinase At1g68400 [Cucumis sativus]
CsaV3_3G036730	2.01349	1.0097	0.0279239	up	PREDICTED: uncharacterized protein LOC101207081 [Cucumis sativus]
CsaV3_3G036750	0.446845	-1.16215	3.49595e-08	down	PREDICTED: peroxiredoxin-2E-2, chloroplastic [Cucumis sativus]
CsaV3_3G036860	2.05139	1.0366	0.031902	up	PREDICTED: phytosulfokines 5-like [Cucumis sativus]
CsaV3_3G036870	2.70067	1.43332	0.00624906	up	PREDICTED: PAN domain-containing protein At5g03700 [Cucumis sativus]
CsaV3_3G037340	0.24648	-2.02046	0.0280471	down	PREDICTED: uncharacterized protein At3g28850 [Cucumis sativus]
CsaV3_3G037420	0.295008	-1.76118	0.0261428	down	PREDICTED: 125 kDa kinesin-related protein [Cucumis sativus]
CsaV3_3G037550	0.179971	-2.47416	0.00715218	down	hypothetical protein Csa_3G778180 [Cucumis sativus]
CsaV3_3G037710	0.290656	-1.78262	0.00989423	down	PREDICTED: transcription repressor OFP15-like [Cucumis sativus]
CsaV3_3G037920	0.412537	-1.2774	0.0348806	down	PREDICTED: protein CHROMOSOME TRANSMISSION FIDELITY 7 [Cucumis sativus]
CsaV3_3G038220	2.22336	1.15274	0.0447903	up	PREDICTED: calcium-dependent protein kinase 26-like [Cucumis sativus]
CsaV3_3G038410	0.396343	-1.33518	0.0402592	down	PREDICTED: uncharacterized protein LOC101214784 [Cucumis sativus]
CsaV3_3G039050	0.39539	-1.33865	0.00485248	down	PREDICTED: uncharacterized protein C4orf29 homolog [Cucumis sativus]
CsaV3_3G039420	0.436183	-1.197	0.0255321	down	PREDICTED: uncharacterized protein LOC105434989 isoform X1 [Cucumis sativus]
CsaV3_3G039730	2.07368	1.0522	0.00387666	up	PREDICTED: kinesin-4-like [Cucumis sativus]
CsaV3_3G040260	0.247542	-2.01425	0.00645638	down	PREDICTED: centromere-associated protein E isoform X1 [Cucumis sativus]
CsaV3_3G040330	2.16737	1.11595	0.00193999	up	PREDICTED: two-component response regulator ARR9 [Cucumis sativus]
CsaV3_3G040360	0.306311	-1.70693	0.0262726	down	PREDICTED: condensin complex subunit 1 [Cucumis sativus]
CsaV3_3G040780	0.221177	-2.17673	2.27118e-05	down	PREDICTED: probable inactive purple acid phosphatase 16 [Cucumis sativus]
CsaV3_3G041140	0.275765	-1.85849	0.0333827	down	PREDICTED: transcription factor MYB76 [Cucumis sativus]
CsaV3_3G041330	2.27049	1.183	2.22963e-07	up	PREDICTED: granule-bound starch synthase 2, chloroplastic/amyloplastic [Cucumis sativus]
CsaV3_3G042470	2.23313	1.15907	0.00140552	up	PREDICTED: uncharacterized protein LOC105435007 [Cucumis sativus]
CsaV3_3G044710	2.9109	1.54146	0.00126693	up	PREDICTED: cytochrome P450 CYP82D47-like [Cucumis sativus]
CsaV3_3G044720	3.06439	1.6156	0.00164354	up	PREDICTED: cytochrome P450 CYP82D47-like [Cucumis sativus]
CsaV3_3G044740	2.90559	1.53883	0.000312766	up	PREDICTED: cytochrome P450 CYP82D47-like [Cucumis sativus]
CsaV3_3G044810	0.477641	-1.066	0.0440666	down	PREDICTED: uncharacterized protein LOC101207359 [Cucumis sativus]
CsaV3_3G045010	0.420175	-1.25094	0.0264278	down	PREDICTED: uncharacterized protein LOC101210293 [Cucumis sativus]
CsaV3_3G045390	5.11344	2.3543	0.00128098	up	PREDICTED: jasmonate O-methyltransferase [Cucumis sativus]
CsaV3_3G045940	2.41973	1.27484	0.00133074	up	PREDICTED: uncharacterized protein LOC101221601 [Cucumis sativus]
CsaV3_3G046020	0.49268	-1.02128	0.0327147	down	PREDICTED: CO(2)-response secreted protease [Cucumis sativus]
CsaV3_3G046780	2.25085	1.17047	0.00936025	up	hypothetical protein Csa_3G880040 [Cucumis sativus]
CsaV3_3G046980	0.435756	-1.19841	0.0156096	down	PREDICTED: replication protein A 32 kDa subunit A-like [Cucumis sativus]
CsaV3_3G047030	2.18605	1.12832	0.048288	up	PREDICTED: G-type lectin S-receptor-like serine/threonine-protein kinase SD2-5 [Cucumis sativus]
CsaV3_3G047220	0.478967	-1.062	0.021341	down	PREDICTED: LOW QUALITY PROTEIN: uncharacterized protein LOC101210823 [Cucumis sativus]
CsaV3_3G047560	0.293516	-1.76849	0.00181271	down	PREDICTED: RNA-binding protein 38 [Cucumis sativus]
CsaV3_3G047590	0.300628	-1.73395	0.0244567	down	PREDICTED: protein EXORDIUM-like 1 [Cucumis sativus]
CsaV3_3G047950	2.30376	1.20399	0.000876368	up	hypothetical protein Csa_3G890120 [Cucumis sativus]
CsaV3_3G047980	0.256804	-1.96126	0.0261841	down	PREDICTED: kinesin-like protein BC2 [Cucumis sativus]
CsaV3_3G048430	0.408589	-1.29128	0.0295024	down	PREDICTED: serine/threonine-protein kinase Aurora-1 [Cucumis sativus]
CsaV3_3G048500	0.385123	-1.37661	0.0473303	down	PREDICTED: probably inactive leucine-rich repeat receptor-like protein kinase At2g25790 [Cucumis sativus]
CsaV3_3G048620	0.443407	-1.1733	0.0156608	down	PREDICTED: U-box domain-containing protein 26 [Cucumis sativus]
CsaV3_3G048710	0.452486	-1.14405	0.0178725	down	PREDICTED: uncharacterized protein LOC101215652 [Cucumis sativus]
CsaV3_3G049970	0.234585	-2.09182	0.00147714	down	PREDICTED: uncharacterized protein LOC101208095 [Cucumis sativus]
CsaV3_4G000030	0.279999	-1.8365	0.0332771	down	PREDICTED: uncharacterized protein LOC101223143 [Cucumis sativus]
CsaV3_4G000040	0.456002	-1.13289	0.0102526	down	PREDICTED: plastidial pyruvate kinase 1, chloroplastic-like [Cucumis sativus]
CsaV3_4G000080	2.19619	1.135	0.000524958	up	PREDICTED: probable zinc metallopeptidase EGY3, chloroplastic [Cucumis sativus]
CsaV3_4G001030	0.311691	-1.68181	0.0379124	down	PREDICTED: cellulose synthase-like protein D5 [Cucumis sativus]
CsaV3_4G001060	2.58392	1.36956	0.0161456	up	PREDICTED: cellulose synthase-like protein D5 [Cucumis sativus]
CsaV3_4G001430	2.04074	1.0291	0.0236471	up	PREDICTED: uncharacterized protein At1g15400-like [Cucumis sativus]
CsaV3_4G001680	0.435439	-1.19946	0.0078572	down	PREDICTED: palmitoyl-monogalactosyldiacylglycerol delta-7 desaturase, chloroplastic-like [Cucumis sativus]
CsaV3_4G002940	2.13057	1.09124	7.93716e-05	up	PREDICTED: uncharacterized protein LOC101220161 [Cucumis sativus]
CsaV3_4G002950	4.39192	2.13485	1.28737e-10	up	PREDICTED: BAG family molecular chaperone regulator 6-like [Cucumis sativus]
CsaV3_4G003630	2.13513	1.09432	0.0261247	up	PREDICTED: putative disease resistance protein RGA3 [Cucumis sativus]
CsaV3_4G003660	3.06431	1.61556	0.000893966	up	PREDICTED: vinorine synthase-like [Cucumis sativus]
CsaV3_4G004820	0.206321	-2.27704	0.0424844	down	PREDICTED: low affinity sulfate transporter 3-like [Cucumis sativus]
CsaV3_4G005590	2.45458	1.29548	0.0297775	up	PREDICTED: monoacylglycerol lipase ABHD6-like [Cucumis sativus]
CsaV3_4G005770	0.452183	-1.14502	6.55126e-10	down	PREDICTED: putative glucose-6-phosphate 1-epimerase [Cucumis sativus]
CsaV3_4G006440	0.251899	-1.98908	0.0189589	down	PREDICTED: high mobility group B protein 6 [Cucumis sativus]
CsaV3_4G006450	2.01505	1.01081	0.0346133	up	PREDICTED: probable GABA transporter 2 [Cucumis sativus]
CsaV3_4G006480	2.21133	1.14491	0.0250519	up	PREDICTED: probable WRKY transcription factor 41 [Cucumis sativus]
CsaV3_4G007130	0.408582	-1.2913	0.0484768	down	PREDICTED: uncharacterized protein LOC103493030 [Cucumis melo]
CsaV3_4G007570	0.491349	-1.02518	0.0461158	down	PREDICTED: uncharacterized protein LOC101215061 [Cucumis sativus]
CsaV3_4G007670	0.252825	-1.98379	0.046954	down	PREDICTED: uncharacterized protein LOC101222343 isoform X2 [Cucumis sativus]
CsaV3_4G007760	2.26831	1.18162	0.016373	up	PREDICTED: 9-cis-epoxycarotenoid dioxygenase NCED3, chloroplastic-like [Cucumis sativus]
CsaV3_4G009060	0.253533	-1.97975	0.00129471	down
CsaV3_4G009150	0.229684	-2.12228	0.0108473	down	PREDICTED: uncharacterized protein LOC105435203 [Cucumis sativus]
CsaV3_4G009590	0.213138	-2.23014	0.00013149	down
CsaV3_4G009640	2.49251	1.3176	0.0107563	up	PREDICTED: flavonol synthase/flavanone 3-hydroxylase-like [Cucumis sativus]
CsaV3_4G010210	2.07772	1.055	0.00661533	up	PREDICTED: receptor-like protein kinase FERONIA [Cucumis sativus]
CsaV3_4G010540	0.210686	-2.24683	0.0045874	down	hypothetical protein Csa_4G152290 [Cucumis sativus]
CsaV3_4G010610	0.1037	-3.26952	0.00377397	down	polygalacturonase inhibitor-like precursor [Cucumis sativus]
CsaV3_4G011610	6.46213	2.69201	3.82971e-07	up	hypothetical protein Csa_4G159320 [Cucumis sativus]
CsaV3_4G014970	2.11773	1.08252	0.0433054	up
CsaV3_4G017740	21.333	4.41501	0.00307909	up	PREDICTED: TATA-binding protein-associated factor BTAF1 [Cucumis sativus]
CsaV3_4G023610	3.70357	1.88892	0.00467567	up	PREDICTED: peroxidase 2 [Cucumis sativus]
CsaV3_4G023630	0.396767	-1.33364	9.31753e-09	down	PREDICTED: peroxidase 2-like [Cucumis sativus]
CsaV3_4G023660	0.345568	-1.53296	0.00270364	down	PREDICTED: peroxidase 2-like [Cucumis sativus]
CsaV3_4G023810	0.115795	-3.11036	0.00136162	down	PREDICTED: linoleate 13S-lipoxygenase 2-1, chloroplastic [Cucumis sativus]
CsaV3_4G024030	2.66393	1.41356	0.00201303	up	PREDICTED: UDP-glycosyltransferase 92A1 [Cucumis sativus]
CsaV3_4G024260	2.28106	1.1897	1.47271e-06	up	PREDICTED: putative pentatricopeptide repeat-containing protein At3g01580 [Cucumis sativus]
CsaV3_4G024270	2.53637	1.34277	1.87555e-05	up	PREDICTED: uncharacterized protein LOC101203881 [Cucumis sativus]
CsaV3_4G024680	0.305172	-1.7123	0.0206866	down	PREDICTED: 125 kDa kinesin-related protein [Cucumis sativus]
CsaV3_4G024810	0.369194	-1.43755	0.0410051	down	PREDICTED: uncharacterized protein LOC101215836 [Cucumis sativus]
CsaV3_4G025600	2.19978	1.13736	0.0142167	up	hypothetical protein Csa_4G303090 [Cucumis sativus]
CsaV3_4G025630	2.5483	1.34953	0.0116178	up	PREDICTED: glutathione S-transferase U8-like [Cucumis sativus]
CsaV3_4G026380	2.11438	1.08024	0.0186211	up	hypothetical protein Csa_4G312230 [Cucumis sativus]
CsaV3_4G026400	3.41042	1.76995	5.00577e-05	up	PREDICTED: pyruvate decarboxylase 1-like [Cucumis sativus]
CsaV3_4G026470	0.414695	-1.26988	0.00791654	down	PREDICTED: uncharacterized protein LOC101211451 [Cucumis sativus]
CsaV3_4G026930	0.327141	-1.61201	0.00198685	down	PREDICTED: wound-induced protein 1 [Cucumis sativus]
CsaV3_4G027750	0.437346	-1.19315	0.0120812	down	PREDICTED: cytokinin dehydrogenase 1-like [Cucumis sativus]
CsaV3_4G028730	0.46112	-1.11679	0.0191422	down	PREDICTED: sulfate transporter 1.3-like [Cucumis sativus]
CsaV3_4G029350	0.260816	-1.93889	0.0147719	down	PREDICTED: G2/mitotic-specific cyclin S13-7-like [Cucumis sativus]
CsaV3_4G029540	0.402194	-1.31404	0.00211806	down	hypothetical protein Csa_4G430880 [Cucumis sativus]
CsaV3_4G030630	2.40366	1.26523	0.0267167	up	PREDICTED: 18 kDa seed maturation protein [Cucumis sativus]
CsaV3_4G030810	0.436804	-1.19494	0.0112327	down	PREDICTED: fatty acid amide hydrolase [Cucumis sativus]
CsaV3_4G031930	0.393022	-1.34732	0.0203486	down	PREDICTED: cytochrome b561 domain-containing protein At4g18260 [Cucumis sativus]
CsaV3_4G032090	3.02911	1.59889	0.0475869	up	PREDICTED: uncharacterized oxidoreductase At1g06690, chloroplastic-like [Cucumis sativus]
CsaV3_4G032410	2.2375	1.16189	0.000803326	up	PREDICTED: anthocyanidin 3-O-glucosyltransferase 2-like [Cucumis sativus]
CsaV3_4G032430	2.04415	1.0315	0.000276691	up	PREDICTED: anthocyanidin 3-O-glucosyltransferase 2-like [Cucumis sativus]
CsaV3_4G032550	2.40341	1.26508	4.43462e-08	up	PREDICTED: 36.4 kDa proline-rich protein [Cucumis sativus]
CsaV3_4G032700	0.305586	-1.71035	0.00674017	down	PREDICTED: glucan endo-1,3-beta-D-glucosidase [Cucumis sativus]
CsaV3_4G032710	0.333964	-1.58223	0.000318903	down	PREDICTED: fatty-acid-binding protein 3 isoform X1 [Cucumis sativus]
CsaV3_4G032770	0.339887	-1.55687	0.045756	down	PREDICTED: protein Jade-1 [Cucumis sativus]
CsaV3_4G032980	0.399861	-1.32243	0.0419972	down	PREDICTED: uncharacterized protein LOC101223201 [Cucumis sativus]
CsaV3_4G033160	0.398999	-1.32554	0.028828	down	PREDICTED: epidermis-specific secreted glycoprotein EP1-like [Cucumis sativus]
CsaV3_4G033870	0.472067	-1.08294	6.70142e-08	down	Protochlorophyllide reductase, chloroplastic [Cucumis sativus]
CsaV3_4G033940	0.431479	-1.21264	0.0134382	down	PREDICTED: lysine histidine transporter-like 8 [Cucumis sativus]
CsaV3_4G034320	3.24485	1.69815	2.66984e-05	up	PREDICTED: abscisic acid 8'-hydroxylase 4-like [Cucumis sativus]
CsaV3_4G034510	2.35853	1.23789	0.00474829	up	PREDICTED: uncharacterized acetyltransferase At3g50280-like [Cucumis sativus]
CsaV3_4G034750	2.17184	1.11892	1.71266e-05	up	PREDICTED: transcription factor MYB44-like [Cucumis sativus]
CsaV3_4G034800	2.87091	1.52151	0.0381612	up	PREDICTED: isoflavone 2'-hydroxylase-like [Cucumis sativus]
CsaV3_4G035420	2.18534	1.12786	0.0147143	up	PREDICTED: zinc finger CCCH domain-containing protein 23-like [Cucumis sativus]
CsaV3_4G035750	0.13105	-2.93181	0.00162983	down	PREDICTED: protein IQ-DOMAIN 1 [Cucumis sativus]
CsaV3_4G035900	2.82855	1.50006	0.00462732	up	HSP20-like chaperone protein [Actinidia chinensis var. chinensis]
CsaV3_4G037240	0.349167	-1.51801	0.0481359	down	PREDICTED: G2/mitotic-specific cyclin-2-like [Cucumis sativus]
CsaV3_4G037270	2.36113	1.23948	4.31638e-08	up	PREDICTED: protein NLP4 isoform X3 [Cucumis sativus]
CsaV3_4G037720	0.26572	-1.91202	0.0368723	down	PREDICTED: mitotic spindle checkpoint protein BUBR1 [Cucumis sativus]
CsaV3_4G037790	2.07654	1.05418	0.00567727	up	PREDICTED: uncharacterized protein LOC101220453 [Cucumis sativus]
CsaV3_5G000530	2.66591	1.41463	1.49227e-10	up	PREDICTED: two-component response regulator-like APRR7 isoform X1 [Cucumis sativus]
CsaV3_5G000860	0.282261	-1.8249	0.0145143	down	PREDICTED: protein timeless homolog [Cucumis sativus]
CsaV3_5G001030	2.01385	1.00996	0.0157592	up	PREDICTED: FK506-binding protein 4 [Cucumis sativus]
CsaV3_5G001540	2.13109	1.09159	0.0100031	up	PREDICTED: uncharacterized protein LOC105435432 [Cucumis sativus]
CsaV3_5G002540	0.434205	-1.20355	0.0407488	down	hypothetical protein Csa_5G152840 [Cucumis sativus]
CsaV3_5G003310	0.434456	-1.20272	0.0161223	down	PREDICTED: protein HOTHEAD [Cucumis sativus]
CsaV3_5G003410	0.486135	-1.04057	0.00800591	down	transcription factor bHLH118-like [Cucumis sativus]
CsaV3_5G003420	0.231787	-2.10913	0.000890272	down	PREDICTED: transcription factor bHLH36-like [Cucumis sativus]
CsaV3_5G003880	0.450343	-1.15091	0.0125259	down	PREDICTED: 21 kDa protein [Cucumis sativus]
CsaV3_5G003950	0.437996	-1.19101	0.0168747	down	PREDICTED: axial regulator YABBY 5-like [Cucumis sativus]
CsaV3_5G003960	0.426825	-1.22828	0.000528033	down	PREDICTED: monocopper oxidase-like protein SKU5 [Cucumis sativus]
CsaV3_5G004220	0.177593	-2.49336	0.0143561	down	PREDICTED: probable pectinesterase 68 [Cucumis sativus]
CsaV3_5G004730	0.366842	-1.44677	0.048772	down	PREDICTED: kinesin-like protein KIF22 isoform X1 [Cucumis sativus]
CsaV3_5G005230	2.67101	1.41738	0.00232547	up	hypothetical protein Csa_5G168910 [Cucumis sativus]
CsaV3_5G005290	0.237038	-2.07681	0.0108825	down	PREDICTED: probable beta-tubulin polyglutamylase [Cucumis melo]
CsaV3_5G005350	0.309574	-1.69164	0.0298948	down	PREDICTED: serine/threonine-protein kinase TIO [Cucumis sativus]
CsaV3_5G005380	0.270123	-1.88831	0.0374235	down	PREDICTED: 65-kDa microtubule-associated protein 3-like [Cucumis sativus]
CsaV3_5G005960	0.222949	-2.16521	0.00816164	down	PREDICTED: monocopper oxidase-like protein SKS1 [Cucumis sativus]
CsaV3_5G005980	0.449832	-1.15254	0.019768	down	PREDICTED: aspartic proteinase nepenthesin-2 [Cucumis sativus]
CsaV3_5G006170	2.8674	1.51974	0.0016066	up	hypothetical protein Csa_5G175790 [Cucumis sativus]
CsaV3_5G006290	0.456257	-1.13208	0.0238272	down	PREDICTED: RNA-binding protein 38 isoform X2 [Cucumis sativus]
CsaV3_5G006540	2.09939	1.06997	0.0454366	up	PREDICTED: probable receptor-like protein kinase At2g39360 [Cucumis sativus]
CsaV3_5G006690	3.04374	1.60585	0.00616975	up	PREDICTED: uncharacterized protein LOC101203417 [Cucumis sativus]
CsaV3_5G008470	0.478498	-1.06341	0.0229273	down	hypothetical protein Csa_5G187840 [Cucumis sativus]
CsaV3_5G008690	2.31823	1.21302	0.00048092	up	PREDICTED: 17.8 kDa class I heat shock protein-like [Cucumis sativus]
CsaV3_5G008780	3.47982	1.79901	0.00105045	up	PREDICTED: 17.3 kDa class I heat shock protein-like [Cucumis sativus]
CsaV3_5G010030	0.43343	-1.20613	0.0172155	down	PREDICTED: non-specific lipid-transfer protein 2-like [Cucumis sativus]
CsaV3_5G010180	5.45086	2.44648	0.000955231	up	PREDICTED: leucoanthocyanidin dioxygenase-like [Cucumis sativus]
CsaV3_5G012700	0.107458	-3.21815	0.0379564	down	PREDICTED: thiamine biosynthetic bifunctional enzyme TH1, chloroplastic [Cucumis sativus]
CsaV3_5G013690	0.427926	-1.22457	9.18531e-07	down	PREDICTED: subtilisin-like protease SBT1.1 [Cucumis sativus]
CsaV3_5G013990	0.437635	-1.1922	0.0240915	down	PREDICTED: DNA (cytosine-5)-methyltransferase 1B isoform X1 [Cucumis sativus]
CsaV3_5G015180	2.60717	1.38248	0.00164365	up	PREDICTED: gibberellin 2-beta-dioxygenase 8-like [Cucumis sativus]
CsaV3_5G020300	2.13618	1.09503	0.0360184	up	PREDICTED: butyrate--CoA ligase AAE11, peroxisomal-like [Cucumis sativus]
CsaV3_5G021890	0.324137	-1.62533	0.0172021	down	PREDICTED: high mobility group B protein 7 [Cucumis sativus]
CsaV3_5G023920	0.403381	-1.30979	8.91185e-05	down	PREDICTED: glutamine synthetase nodule isozyme [Cucumis sativus]
CsaV3_5G023940	0.287309	-1.79932	0.0168312	down	PREDICTED: condensin complex subunit 3 [Cucumis sativus]
CsaV3_5G024480	2.76061	1.46499	0.00154055	up	PREDICTED: two-component response regulator ARR9-like [Cucumis sativus]
CsaV3_5G024560	0.415875	-1.26578	0.0203417	down	PREDICTED: myosin heavy chain kinase B [Cucumis sativus]
CsaV3_5G026770	0.261235	-1.93658	0.0132965	down	PREDICTED: protein FIZZY-RELATED 3 [Cucumis sativus]
CsaV3_5G027630	0.322412	-1.63302	0.0387889	down	PREDICTED: structural maintenance of chromosomes protein 4 [Cucumis sativus]
CsaV3_5G027770	0.056132	-4.15503	1.86973e-37	down	PREDICTED: purple acid phosphatase 17 [Cucumis sativus]
CsaV3_5G028120	2.01217	1.00875	0.00656214	up	PREDICTED: nudix hydrolase 17, mitochondrial [Cucumis sativus]
CsaV3_5G028400	0.312177	-1.67956	6.68649e-13	down	PREDICTED: uncharacterized protein LOC101204891 [Cucumis sativus]
CsaV3_5G030090	0.445665	-1.16597	7.14596e-09	down	PREDICTED: uncharacterized protein LOC101217329 [Cucumis sativus]
CsaV3_5G030550	0.322088	-1.63447	0.0302889	down	PREDICTED: mitotic spindle checkpoint protein MAD2 [Cucumis sativus]
CsaV3_5G031350	6.8018	2.76592	3.7686e-09	up	high affinity nitrate transporter 2.5 [Cucumis sativus]
CsaV3_5G031490	0.483877	-1.04729	3.91632e-06	down	PREDICTED: polygalacturonase At1g48100-like [Cucumis sativus]
CsaV3_5G031520	0.145176	-2.78413	0.000887867	down	PREDICTED: galactinol synthase 1-like [Cucumis sativus]
CsaV3_5G032220	2.19806	1.13623	4.37947e-05	up	PREDICTED: protein NRT1/ PTR FAMILY 2.13-like [Cucumis sativus]
CsaV3_5G032930	2.44497	1.28982	0.00652128	up	PREDICTED: NAC transcription factor 29-like [Cucumis sativus]
CsaV3_5G033110	0.357503	-1.48397	0.00238112	down	PREDICTED: cell division topological specificity factor homolog, chloroplastic-like [Cucumis sativus]
CsaV3_5G033960	0.402594	-1.3126	0.0421124	down	hypothetical protein Csa_5G608330 [Cucumis sativus]
CsaV3_5G034010	2.63463	1.3976	0.0181311	up	PREDICTED: AP2/ERF and B3 domain-containing transcription repressor RAV2-like [Cucumis sativus]
CsaV3_5G034270	0.338443	-1.56302	0.00303958	down	PREDICTED: ethylene-responsive transcription factor ERF118-like [Cucumis sativus]
CsaV3_5G034280	0.459178	-1.12287	0.0306962	down	PREDICTED: tetraketide alpha-pyrone reductase 2-like [Cucumis sativus]
CsaV3_5G034290	0.320948	-1.63959	0.00941173	down	PREDICTED: uncharacterized protein LOC101212926 [Cucumis sativus]
CsaV3_5G034470	0.370639	-1.43191	0.0182373	down	PREDICTED: chaperone protein dnaJ 15 [Cucumis sativus]
CsaV3_5G035080	2.4158	1.2725	0.0194162	up	PREDICTED: sucrose-phosphatase 1 [Cucumis sativus]
CsaV3_5G035570	0.336915	-1.56954	3.87454e-06	down	PREDICTED: copper transport protein CCH [Cucumis sativus]
CsaV3_5G037690	0.305339	-1.71152	0.0251246	down	PREDICTED: uncharacterized protein LOC105435605 [Cucumis sativus]
CsaV3_5G038030	2.92333	1.54761	0.00987047	up	PREDICTED: ribonuclease DdI-like [Cucumis sativus]
CsaV3_5G038040	2.72765	1.44766	0.00239951	up	PREDICTED: ATP-dependent zinc metalloprotease FTSH 6, chloroplastic [Cucumis sativus]
CsaV3_5G038450	0.312992	-1.6758	0.0426538	down	PREDICTED: uncharacterized protein LOC101204950 [Cucumis sativus]
CsaV3_5G038920	2.23703	1.16158	0.000559041	up	PREDICTED: proline dehydrogenase 2, mitochondrial-like [Cucumis sativus]
CsaV3_5G039280	2.63056	1.39537	0.034466	up	PREDICTED: thioredoxin H4-1 isoform X1 [Cucumis sativus]
CsaV3_5G039300	0.317755	-1.65402	0.0198019	down	hypothetical protein Csa_5G645160 [Cucumis sativus]
CsaV3_5G039570	0.452386	-1.14437	0.0348677	down	PREDICTED: DNA primase small subunit [Cucumis sativus]
CsaV3_6G000140	0.167906	-2.57427	0.00902986	down	PREDICTED: phragmoplast orienting kinesin-1 isoform X1 [Cucumis sativus]
CsaV3_6G000440	2.24855	1.16899	0.00353289	up	PREDICTED: protein O-glucosyltransferase 1-like [Cucumis sativus]
CsaV3_6G000580	2.43802	1.28571	0.00947209	up	hypothetical protein Csa_6G004520 [Cucumis sativus]
CsaV3_6G001830	0.368648	-1.43968	0.0162266	down	PREDICTED: DNA replication complex GINS protein PSF3-like [Cucumis sativus]
CsaV3_6G002130	0.423523	-1.23949	3.13669e-05	down	PREDICTED: uncharacterized protein LOC101218918 isoform X2 [Cucumis sativus]
CsaV3_6G002190	0.423447	-1.23975	0.000567627	down	PREDICTED: uncharacterized protein LOC107773508 [Nicotiana tabacum]
CsaV3_6G002240	0.485262	-1.04316	0.0101067	down	PREDICTED: mini-chromosome maintenance complex-binding protein [Cucumis sativus]
CsaV3_6G003000	0.401614	-1.31612	0.0120073	down	PREDICTED: uncharacterized protein LOC103502262 [Cucumis melo]
CsaV3_6G003540	0.425162	-1.23392	0.000150952	down	PREDICTED: zinc finger protein CONSTANS-LIKE 6 [Cucumis sativus]
CsaV3_6G003690	0.334199	-1.58122	0.00501893	down	Histone superfamily protein [Theobroma cacao]
CsaV3_6G003910	8.52593	3.09186	0.00049219	up	PREDICTED: tetrapyrrole-binding protein, chloroplastic [Cucumis sativus]
CsaV3_6G004320	2.11218	1.07873	0.0185794	up	PREDICTED: transcription factor DIVARICATA [Cucumis sativus]
CsaV3_6G005240	0.317326	-1.65596	0.000386876	down	PREDICTED: WAT1-related protein At1g43650 [Cucumis sativus]
CsaV3_6G005860	0.451986	-1.14565	0.0319748	down	PREDICTED: flap endonuclease GEN-like 1 [Cucumis sativus]
CsaV3_6G006100	0.440264	-1.18356	0.0260067	down	PREDICTED: fasciclin-like arabinogalactan protein 10 [Cucumis sativus]
CsaV3_6G006210	2.42013	1.27508	0.0138548	up	hypothetical protein Csa_6G077410 [Cucumis sativus]
CsaV3_6G006650	3.00921	1.58939	4.63596e-07	up	hypothetical protein Csa_6G080320 [Cucumis sativus]
CsaV3_6G007150	0.476792	-1.06857	0.02013	down	PREDICTED: dynamin-related protein 5A [Cucumis sativus]
CsaV3_6G007740	2.21601	1.14796	0.00430991	up	PREDICTED: ethylene-responsive transcription factor ERF113 [Cucumis sativus]
CsaV3_6G007770	0.443515	-1.17294	0.0423876	down	PREDICTED: inactive leucine-rich repeat receptor-like protein kinase CORYNE [Cucumis sativus]
CsaV3_6G008170	0.444341	-1.17026	0.032819	down	hypothetical protein Csa_6G094750 [Cucumis sativus]
CsaV3_6G008220	2.71892	1.44304	0.0128706	up	PREDICTED: uncharacterized protein LOC101207436 [Cucumis sativus]
CsaV3_6G008370	2.19982	1.13739	0.0240257	up
CsaV3_6G008390	0.385041	-1.37692	0.0142611	down	PREDICTED: probably inactive receptor-like protein kinase At2g46850 [Cucumis sativus]
CsaV3_6G008680	0.463246	-1.11015	0.0426801	down	PREDICTED: uncharacterized protein LOC101210717 isoform X4 [Cucumis sativus]
CsaV3_6G008840	0.190838	-2.38958	0.0218896	down	PREDICTED: uncharacterized protein LOC101208463 [Cucumis sativus]
CsaV3_6G008850	0.196386	-2.34823	0.0195457	down	hypothetical protein Csa_6G107330 [Cucumis sativus]
CsaV3_6G008980	2.32023	1.21427	1.74226e-07	up	PREDICTED: cytochrome P450 78A9-like [Cucumis sativus]
CsaV3_6G009000	0.228086	-2.13235	2.55141e-17	down	PREDICTED: SPX domain-containing protein 3 [Cucumis sativus]
CsaV3_6G009110	2.42671	1.279	0.00497857	up	PREDICTED: uncharacterized protein LOC101205257 [Cucumis sativus]
CsaV3_6G009810	0.339209	-1.55975	0.0248023	down	PREDICTED: uncharacterized protein LOC101215831 [Cucumis sativus]
CsaV3_6G010170	2.42744	1.27944	0.00115726	up	PREDICTED: U-box domain-containing protein 15 [Cucumis sativus]
CsaV3_6G012340	2.53302	1.34086	0.0168616	up	PREDICTED: transcription repressor MYB6-like [Cucumis sativus]
CsaV3_6G012420	0.24719	-2.0163	0.0253812	down	PREDICTED: uncharacterized protein LOC105435784 [Cucumis sativus]
CsaV3_6G012530	0.41318	-1.27516	0.014976	down	PREDICTED: formimidoyltransferase-cyclodeaminase-like [Cucumis sativus]
CsaV3_6G012740	2.59062	1.3733	0.0434514	up	PREDICTED: NAC domain-containing protein 67-like [Cucumis sativus]
CsaV3_6G013640	0.363872	-1.4585	0.0276046	down	PREDICTED: uncharacterized protein At4g15545 [Cucumis sativus]
CsaV3_6G014290	0.471111	-1.08586	0.00528754	down	PREDICTED: probable glucuronoxylan glucuronosyltransferase IRX7 [Cucumis sativus]
CsaV3_6G015120	0.269102	-1.89377	6.1007e-09	down	PREDICTED: uncharacterized protein LOC101220151 [Cucumis sativus]
CsaV3_6G015150	2.22669	1.1549	3.87934e-07	up	PREDICTED: stem-specific protein TSJT1 isoform X1 [Cucumis sativus]
CsaV3_6G015270	0.319114	-1.64786	0.0496277	down	PREDICTED: reticulon-like protein B17 [Cucumis sativus]
CsaV3_6G016090	0.100356	-3.3168	0.000143892	down	PREDICTED: asparagine synthetase [glutamine-hydrolyzing] [Cucumis sativus]
CsaV3_6G016310	0.341235	-1.55116	0.0252204	down	PREDICTED: cell division control protein 6 homolog [Cucumis sativus]
CsaV3_6G017030	0.427203	-1.22701	0.00353144	down	uncharacterized protein LOC112270722 [Brachypodium distachyon]
CsaV3_6G017050	0.467656	-1.09648	0.00426505	down	histone H4 [Zea mays]
CsaV3_6G017110	0.34601	-1.53111	0.0029956	down	hypothetical protein C5167_043578 [Papaver somniferum]
CsaV3_6G017120	0.415998	-1.26535	0.0143305	down	hypothetical protein EUGRSUZ_J02062, partial [Eucalyptus grandis]
CsaV3_6G018530	3.82151e-05	-14.6755	1.45687e-08	down	PREDICTED: pentatricopeptide repeat-containing protein At5g19020, mitochondrial isoform X1 [Cucumis sativus]
CsaV3_6G021630	0.249118	-2.0051	0.000506829	down	PREDICTED: hydroxyacyl-thioester dehydratase type 2, mitochondrial [Cucumis sativus]
CsaV3_6G022220	0.439148	-1.18722	0.00871407	down	Histone H2A [Cucumis sativus]
CsaV3_6G022550	0.201371	-2.31207	0.00742236	down	PREDICTED: uncharacterized protein LOC101212589 [Cucumis sativus]
CsaV3_6G022700	2.32404	1.21664	0.012499	up	PREDICTED: uncharacterized protein LOC101211619 isoform X1 [Cucumis sativus]
CsaV3_6G031170	0.0550662	-4.18269	4.98728e-08	down	PREDICTED: proline-rich receptor-like protein kinase PERK14 [Cucumis sativus]
CsaV3_6G031670	0.289967	-1.78604	0.0398585	down	PREDICTED: uncharacterized protein LOC101213768 isoform X2 [Cucumis sativus]
CsaV3_6G031690	2.21128	1.14488	2.8501e-05	up	PREDICTED: cytokinin riboside 5'-monophosphate phosphoribohydrolase LOG1-like [Cucumis sativus]
CsaV3_6G032480	2.07643	1.0541	0.00198275	up	PREDICTED: probable WRKY transcription factor 57 isoform X1 [Cucumis melo]
CsaV3_6G034290	0.298215	-1.74558	0.0426464	down	PREDICTED: kinesin-related protein 4 [Cucumis sativus]
CsaV3_6G034490	2.51583	1.33104	0.0129595	up	hypothetical protein Csa_7G267910 [Cucumis sativus]
CsaV3_6G034500	2.17378	1.12021	0.0333192	up
CsaV3_6G034530	3.75492	1.90878	6.603e-09	up	PREDICTED: 2-oxoisovalerate dehydrogenase subunit alpha 1, mitochondrial [Cucumis sativus]
CsaV3_6G036020	0.456658	-1.13081	0.0359247	down	PREDICTED: microtubule-associated protein TORTIFOLIA1 [Cucumis sativus]
CsaV3_6G036390	2.3276	1.21884	0.00694357	up	hypothetical protein Csa_6G405315 [Cucumis sativus]
CsaV3_6G037270	0.240066	-2.0585	0.0194533	down	PREDICTED: F-box protein At1g10780 [Cucumis sativus]
CsaV3_6G037510	2.07697	1.05448	0.0001171	up	PREDICTED: uncharacterized protein LOC101216796 isoform X1 [Cucumis sativus]
CsaV3_6G038040	0.292045	-1.77574	0.0454557	down	PREDICTED: xyloglucan endotransglucosylase/hydrolase 2-like [Cucumis melo]
CsaV3_6G038130	0.293763	-1.76728	0.0057601	down	PREDICTED: primary amine oxidase-like [Cucumis sativus]
CsaV3_6G038160	3.89083	1.96008	0.0123082	up	PREDICTED: uncharacterized protein LOC101214793 [Cucumis sativus]
CsaV3_6G038320	0.305106	-1.71262	0.0251495	down	PREDICTED: mitogen-activated protein kinase kinase kinase NPK1 isoform X2 [Cucumis sativus]
CsaV3_6G038490	2.17228	1.11921	0.0372533	up	PREDICTED: probable CCR4-associated factor 1 homolog 9 [Cucumis sativus]
CsaV3_6G038710	0.357767	-1.48291	0.0333118	down	PREDICTED: G2/mitotic-specific cyclin S13-7 [Cucumis sativus]
CsaV3_6G039130	0.282653	-1.82289	0.0437316	down	PREDICTED: ubiquitin-conjugating enzyme E2 20-like [Cucumis sativus]
CsaV3_6G040150	0.403106	-1.31077	0.0282552	down	probable histone H2B.1 [Medicago truncatula]
CsaV3_6G040180	0.446413	-1.16355	3.39505e-08	down	PREDICTED: carotene epsilon-monooxygenase, chloroplastic [Cucumis sativus]
CsaV3_6G040230	0.124644	-3.00411	0.00163496	down	PREDICTED: threonine dehydratase biosynthetic, chloroplastic-like [Cucumis sativus]
CsaV3_6G040250	0.184292	-2.43993	0.0271626	down	PREDICTED: GDSL esterase/lipase At5g03810 [Cucumis sativus]
CsaV3_6G040560	0.0835651	-3.58096	1.22541e-05	down	PREDICTED: GDSL esterase/lipase At5g03610-like [Cucumis sativus]
CsaV3_6G040950	0.424447	-1.23634	0.0300125	down	PREDICTED: transcription repressor OFP15-like [Cucumis sativus]
CsaV3_6G042170	0.343087	-1.54335	0.00567474	down	PREDICTED: TSL-kinase interacting protein 1 [Cucumis sativus]
CsaV3_6G042380	0.296532	-1.75374	0.0156395	down	PREDICTED: alkane hydroxylase MAH1-like [Cucumis sativus]
CsaV3_6G043240	2.22222	1.152	1.94974e-06	up	PREDICTED: heat shock factor protein HSF24 [Cucumis sativus]
CsaV3_6G043330	2.14168	1.09874	0.0115831	up	PREDICTED: uncharacterized protein LOC105435905 [Cucumis sativus]
CsaV3_6G043440	3.27671	1.71225	0.00089732	up	PREDICTED: protein IRX15-LIKE [Cucumis sativus]
CsaV3_6G043820	2.22914	1.15649	0.0459572	up	hypothetical protein Csa_6G493900 [Cucumis sativus]
CsaV3_6G044340	0.225667	-2.14773	0.0287272	down	PREDICTED: AP2-like ethylene-responsive transcription factor ANT isoform X2 [Cucumis sativus]
CsaV3_6G044730	0.340241	-1.55537	0.0487375	down	PREDICTED: transcription factor bHLH93 isoform X2 [Cucumis sativus]
CsaV3_6G045070	0.449731	-1.15287	0.0167483	down	PREDICTED: transcription factor bHLH131-like [Cucumis sativus]
CsaV3_6G045480	2.01043	1.00751	0.0262899	up	PREDICTED: xyloglucan galactosyltransferase KATAMARI1 homolog [Cucumis sativus]
CsaV3_6G045820	0.27412	-1.86712	0.01333	down	PREDICTED: uncharacterized protein LOC101215210 [Cucumis sativus]
CsaV3_6G046640	2.23081	1.15757	0.0144504	up	PREDICTED: mitochondrial chaperone BCS1-like [Cucumis sativus]
CsaV3_6G046840	0.335722	-1.57466	0.0385578	down	PREDICTED: probable leucine-rich repeat receptor-like protein kinase At1g35710 [Cucumis sativus]
CsaV3_6G047310	0.322686	-1.6318	0.0453476	down	PREDICTED: protein POLLENLESS 3-LIKE 2 isoform X1 [Cucumis sativus]
CsaV3_6G047750	0.311467	-1.68285	0.000567141	down	PREDICTED: endochitinase-like [Cucumis sativus]
CsaV3_6G047760	0.448032	-1.15833	0.00799308	down	hypothetical protein Csa_6G509040 [Cucumis sativus]
CsaV3_6G047810	0.27267	-1.87477	0.0434863	down	PREDICTED: G2/mitotic-specific cyclin-2 [Cucumis sativus]
CsaV3_6G048660	3.02306	1.59601	0.038037	up	hypothetical protein Csa_6G512880 [Cucumis sativus]
CsaV3_6G049170	5.58969	2.48277	2.97349e-26	up	PREDICTED: glucose-6-phosphate/phosphate translocator 2, chloroplastic [Cucumis sativus]
CsaV3_6G049200	0.382524	-1.38638	0.0015309	down	PREDICTED: pectinesterase [Cucumis sativus]
CsaV3_6G049880	0.267074	-1.90469	0.00487479	down	PREDICTED: uncharacterized protein LOC105435961 [Cucumis sativus]
CsaV3_6G050140	0.460101	-1.11998	0.00130407	down	hypothetical protein Csa_6G517350 [Cucumis sativus]
CsaV3_6G050790	0.389165	-1.36155	0.0146812	down	PREDICTED: protein CHUP1, chloroplastic [Cucumis sativus]
CsaV3_6G051020	0.190733	-2.39037	0.025088	down	PREDICTED: uncharacterized protein LOC101213083 [Cucumis sativus]
CsaV3_6G051630	0.366212	-1.44925	0.00680369	down	PREDICTED: DNA replication licensing factor MCM3 [Cucumis sativus]
CsaV3_6G051810	9.79337	3.29181	0.00255875	up	PREDICTED: protein TIFY 5A [Cucumis sativus]
CsaV3_6G052380	0.407071	-1.29665	0.0052281	down	hypothetical protein Csa_6G525500 [Cucumis sativus]
CsaV3_6G052790	0.363234	-1.46103	0.0321542	down	PREDICTED: polygalacturonase QRT3-like [Cucumis sativus]
CsaV3_6G053180	0.358834	-1.47861	0.00899406	down	hypothetical protein Csa_6G538780 [Cucumis sativus]
CsaV3_7G000210	0.314103	-1.67069	0.00451838	down	PREDICTED: DNA replication licensing factor MCM4 [Cucumis sativus]
CsaV3_7G000860	0.467045	-1.09837	0.0282538	down	hypothetical protein Csa_7G009780 [Cucumis sativus]
CsaV3_7G001570	3.49662	1.80596	0.000915432	up	PREDICTED: protein FEZ-like [Cucumis sativus]
CsaV3_7G002420	2.23897	1.16283	0.0191916	up	hypothetical protein Csa_7G031600 [Cucumis sativus]
CsaV3_7G003070	2.22544	1.15409	0.0319075	up	PREDICTED: uncharacterized protein LOC105436073 [Cucumis sativus]
CsaV3_7G003170	2.27527	1.18604	0.000188114	up	hypothetical protein Csa_7G039280 [Cucumis sativus]
CsaV3_7G003180	2.36649	1.24275	5.81391e-05	up	hypothetical protein Csa_7G039280 [Cucumis sativus]
CsaV3_7G003310	2.22512	1.15388	0.00721629	up	PREDICTED: cytochrome b561 and DOMON domain-containing protein At5g47530-like [Cucumis sativus]
CsaV3_7G003470	2.34564	1.22998	0.00122062	up	PREDICTED: probable WRKY transcription factor 31 [Cucumis sativus]
CsaV3_7G003780	2.7737	1.47181	0.000159769	up	hypothetical protein Csa_7G044810 [Cucumis sativus]
CsaV3_7G003920	0.322654	-1.63194	1.09838e-06	down	PREDICTED: xyloglucan endotransglucosylase/hydrolase protein 9 [Cucumis sativus]
CsaV3_7G003940	2.28858	1.19445	0.0351533	up	PREDICTED: fasciclin-like arabinogalactan protein 21 [Cucumis sativus]
CsaV3_7G004360	2.44488	1.28976	5.16038e-05	up	PREDICTED: expansin-B3-like [Cucumis sativus]
CsaV3_7G004460	2.65479	1.4086	0.00892288	up	PREDICTED: uncharacterized protein LOC101207223 [Cucumis sativus]
CsaV3_7G004470	0.343138	-1.54314	0.0104232	down	PREDICTED: uncharacterized protein LOC101207471 [Cucumis sativus]
CsaV3_7G005840	2.0266	1.01906	0.0171739	up	PREDICTED: probable protein phosphatase 2C 58 [Cucumis sativus]
CsaV3_7G006270	2.41673	1.27306	0.0228786	up	PREDICTED: 7-deoxyloganetin glucosyltransferase-like isoform X1 [Cucumis sativus]
CsaV3_7G006370	3.4601	1.79081	0.00039332	up	PREDICTED: peroxidase N1-like [Cucumis sativus]
CsaV3_7G006630	3.37553	1.75511	0.000195503	up	PREDICTED: 7-deoxyloganetin glucosyltransferase-like isoform X2 [Cucumis sativus]
CsaV3_7G006760	0.285069	-1.81062	0.031007	down	hypothetical protein Csa_7G064050 [Cucumis sativus]
CsaV3_7G007120	2.57532	1.36475	0.0158228	up	PREDICTED: L-type lectin-domain containing receptor kinase IX.1-like [Cucumis sativus]
CsaV3_7G008210	2.2399	1.16344	0.00850827	up	PREDICTED: 22.0 kDa heat shock protein-like [Cucumis sativus]
CsaV3_7G008380	3.22141	1.68769	6.95704e-09	up	PREDICTED: scopoletin glucosyltransferase-like [Cucumis sativus]
CsaV3_7G008450	2.19414	1.13366	0.0157447	up	PREDICTED: CBS domain-containing protein CBSX2, chloroplastic [Cucumis sativus]
CsaV3_7G008870	0.498716	-1.00371	0.0051125	down	hypothetical protein Csa_7G074910 [Cucumis sativus]
CsaV3_7G008900	0.494791	-1.01511	0.0064735	down	PREDICTED: hyoscyamine 6-dioxygenase-like isoform X2 [Cucumis sativus]
CsaV3_7G011380	0.263048	-1.9266	0.0285931	down	PREDICTED: uncharacterized protein LOC101214907 isoform X2 [Cucumis sativus]
CsaV3_7G016200	0.349023	-1.51861	6.1025e-06	down	PREDICTED: copper transport protein CCH [Cucumis sativus]
CsaV3_7G020980	0.402683	-1.31228	0.0398266	down	PREDICTED: indole-3-acetate O-methyltransferase 1 [Cucumis sativus]
CsaV3_7G021220	0.429747	-1.21844	0.026913	down	PREDICTED: uncharacterized protein LOC101218535 [Cucumis sativus]
CsaV3_7G021860	2.27052	1.18302	0.0222628	up	PREDICTED: uncharacterized protein LOC105436118 [Cucumis sativus]
CsaV3_7G022780	0.202842	-2.30157	0.032893	down	PREDICTED: uncharacterized protein LOC101213346 [Cucumis sativus]
CsaV3_7G023020	0.274838	-1.86334	0.0117094	down	PREDICTED: putative cyclin-B3-1 [Cucumis sativus]
CsaV3_7G023320	2.14253	1.09932	0.00196674	up	PREDICTED: polyol transporter 5-like [Cucumis sativus]
CsaV3_7G024170	3.50864	1.81091	0.0125379	up	hypothetical protein Csa_3G751990 [Cucumis sativus]
CsaV3_7G024760	2.46881	1.30381	0.00103591	up	PREDICTED: LOW QUALITY PROTEIN: stromal 70 kDa heat shock-related protein, chloroplastic [Cucumis sativus]
CsaV3_7G026130	0.476244	-1.07023	0.0347051	down	PREDICTED: spindle and kinetochore-associated protein 1 homolog [Cucumis sativus]
CsaV3_7G026200	0.354669	-1.49546	0.00160685	down	PREDICTED: pectinesterase [Cucumis sativus]
CsaV3_7G027570	2.18428	1.12716	0.00292656	up	PREDICTED: phospholipase A1-Igamma2, chloroplastic-like [Cucumis sativus]
CsaV3_7G028190	0.231163	-2.11302	0.0495478	down	PREDICTED: uncharacterized protein LOC105436163 [Cucumis sativus]
CsaV3_7G028250	0.454874	-1.13646	0.000414303	down	PREDICTED: classical arabinogalactan protein 26 [Cucumis sativus]
CsaV3_7G028340	0.190355	-2.39323	0.0175849	down	PREDICTED: rho GTPase-activating protein 2 [Cucumis sativus]
CsaV3_7G028400	0.349297	-1.51747	0.0237715	down	PREDICTED: histone H2AX-like [Cucumis sativus]
CsaV3_7G028420	2.09938	1.06997	1.49339e-05	up	gibberellin receptor GID1B-like [Cucumis sativus]
CsaV3_7G029080	0.39001	-1.35842	0.00280964	down	PREDICTED: desiccation-related protein PCC13-62 [Cucumis sativus]
CsaV3_7G029940	0.311075	-1.68467	0.00678338	down	PREDICTED: DNA replication licensing factor MCM7 isoform X1 [Cucumis sativus]
CsaV3_7G030340	2.49312	1.31795	0.0287098	up	PREDICTED: short-chain dehydrogenase reductase 3b [Cucumis sativus]
CsaV3_7G030670	2.20762	1.14249	0.00816943	up	hypothetical protein Csa_7G420800 [Cucumis sativus]
CsaV3_7G031310	0.308807	-1.69522	0.00712324	down	Histone H3.2 [Zea mays]
CsaV3_7G031380	0.386124	-1.37286	2.05723e-06	down	PREDICTED: uroporphyrinogen-III C-methyltransferase [Cucumis sativus]
CsaV3_7G031720	0.452623	-1.14362	0.00853713	down	PREDICTED: protein ASPARTIC PROTEASE IN GUARD CELL 2 [Cucumis sativus]
CsaV3_7G031740	0.137901	-2.85829	0.00495793	down	PREDICTED: tubby-like protein 8 isoform X1 [Cucumis sativus]
CsaV3_7G032110	2.3342	1.22293	0.0115744	up	PREDICTED: putative UPF0481 protein At3g02645 [Cucumis sativus]
CsaV3_7G032430	2.27056	1.18305	2.95224e-05	up	PREDICTED: uncharacterized protein LOC101208051 [Cucumis sativus]
CsaV3_7G032760	0.487831	-1.03555	0.0174094	down	hypothetical protein Csa_7G433380 [Cucumis sativus]
CsaV3_7G032870	4.06898	2.02467	7.34598e-05	up	PREDICTED: gibberellin 3-beta-dioxygenase 1 [Cucumis sativus]
CsaV3_7G033010	0.381449	-1.39044	0.0307503	down	PREDICTED: uncharacterized protein LOC101218908 isoform X1 [Cucumis sativus]
CsaV3_7G033290	0.410099	-1.28596	0.0326671	down	hypothetical protein Csa_7G446870 [Cucumis sativus]
CsaV3_7G033300	0.397331	-1.33159	0.0285551	down	hypothetical protein Csa_7G446880 [Cucumis sativus]
CsaV3_7G033420	0.446607	-1.16292	1.10919e-05	down	PREDICTED: 30S ribosomal protein S17, chloroplastic [Cucumis sativus]
CsaV3_7G033910	2.09039	1.06377	0.0463206	up	PREDICTED: RING-H2 finger protein ATL60 [Cucumis sativus]
CsaV3_7G034000	2.93098	1.55138	0.0177964	up	PREDICTED: uncharacterized protein LOC101210921 [Cucumis sativus]
CsaV3_7G034440	2.15251	1.10602	0.00102957	up	PREDICTED: probable GTP diphosphokinase RSH2, chloroplastic [Cucumis sativus]
CsaV3_7G034710	0.22207	-2.17091	0.0114221	down	hypothetical protein Csa_7G450750 [Cucumis sativus]
CsaV3_7G034880	0.291077	-1.78053	1.04445e-06	down	PREDICTED: inorganic pyrophosphatase 2-like [Cucumis sativus]
CsaV3_7G035220	2.07532	1.05333	0.0465371	up	PREDICTED: protein CHUP1, chloroplastic [Cucumis sativus]
CsaV3_7G035390	0.479009	-1.06187	0.0414802	down	PREDICTED: GATA transcription factor 9-like [Cucumis sativus]
CsaV3_UNG044300	0.237991	-2.07102	0.00156294	down	PREDICTED: condensin-2 complex subunit D3 [Cucumis melo]
CsaV3_UNG061480	0.252869	-1.98354	0.0499915	down	PREDICTED: uncharacterized protein LOC101217191 [Cucumis sativus]
CsaV3_UNG150160	33.4649	5.06457	3.72182e-05	up	PREDICTED: protein SCAI [Cucumis sativus]
CsaV3_UNG170320	6.03619	2.59364	0.0460615	up	PREDICTED: coiled-coil domain-containing protein 94 homolog [Cucumis sativus]
CsaV3_UNG196490	0.372478	-1.42477	0.00490648	down	hypothetical protein Ahy_A10g050412 [Arachis hypogaea]
CsaV3_UNG196500	0.263015	-1.92678	7.71546e-07	down	hypothetical protein AMTR_s02909p00006680 [Amborella trichopoda]
CsaV3_UNG208960	2.0946	1.06668	1.53078e-05	up	ribosomal protein S7 (chloroplast) [Eriocnema fulva]
CsaV3_UNG210040	2.13917	1.09705	0.00169633	up	uncharacterized protein LOC111438394 [Cucurbita moschata]
CsaV3_UNG225770	0.435186	-1.2003	0.019984	down	PREDICTED: condensin-2 complex subunit D3 [Cucumis melo]
CsaV3_UNG227910	2.65788	1.41028	0.0161794	up	hypothetical protein Csa_3G651820 [Cucumis sativus]

## Sheet: Table S6
Supplementary Table 6 Functional Annotation of DEGs in F005 vs. F027 under LN.
gene_id	foldChange	log2FoldChange	pval	up_down	Description
CsaV3_1G000070	0.386609	-1.37105	0.03669	down	PREDICTED: uncharacterized protein LOC101206361 [Cucumis sativus]
CsaV3_1G000150	2.12754	1.08918	0.0250807	up	hypothetical protein Csa_1G000650 [Cucumis sativus]
CsaV3_1G000200	2.29092	1.19593	0.0182428	up	PREDICTED: long chain base biosynthesis protein 2a [Cucumis sativus]
CsaV3_1G000240	3.52945	1.81944	0.0206607	up	PREDICTED: uncharacterized protein LOC101220895 isoform X2 [Cucumis sativus]
CsaV3_1G000250	0.000205254	-12.2503	5.04742e-10	down	PREDICTED: uncharacterized protein LOC101220895 isoform X2 [Cucumis sativus]
CsaV3_1G000260	0.276156	-1.85644	0.0315795	down	hypothetical protein Csa_1G000770 [Cucumis sativus]
CsaV3_1G000270	7.21948	2.8519	8.92928e-06	up	PREDICTED: exosome complex component RRP4 homolog [Cucumis melo]
CsaV3_1G000470	0.488339	-1.03405	0.0280766	down	PREDICTED: uncharacterized protein LOC101212373 [Cucumis sativus]
CsaV3_1G000490	0.392963	-1.34754	0.0114363	down	PREDICTED: non-specific phospholipase C6 [Cucumis sativus]
CsaV3_1G000570	2.82309	1.49728	0.00043951	up	PREDICTED: F-box protein At1g67340-like [Cucumis sativus]
CsaV3_1G000580	3.65759	1.87089	0.000359104	up	PREDICTED: nucleotide pyrophosphatase/phosphodiesterase-like [Cucumis sativus]
CsaV3_1G000600	18.1175	4.17931	2.4044e-06	up	PREDICTED: SNF1-related protein kinase regulatory subunit gamma-1 [Cucumis sativus]
CsaV3_1G000650	72.6359	6.18261	0.000694163	up	PREDICTED: putative calcium-binding protein CML19 [Cucumis sativus]
CsaV3_1G000660	3.35625	1.74685	0.00115396	up	PREDICTED: uncharacterized protein LOC101215740 isoform X2 [Cucumis sativus]
CsaV3_1G000710	2.75325	1.46114	0.00664071	up	PREDICTED: probable aspartyl aminopeptidase [Cucumis sativus]
CsaV3_1G000810	11.4878	3.52204	0.00386148	up	PREDICTED: radical S-adenosyl methionine domain-containing protein 1, mitochondrial [Cucumis sativus]
CsaV3_1G000860	3.02675	1.59777	0.0020699	up	PREDICTED: protein tipD [Cucumis sativus]
CsaV3_1G000900	2.95072	1.56107	0.0044388	up	PREDICTED: leucine-rich repeat receptor-like serine/threonine/tyrosine-protein kinase SOBIR1 [Cucumis sativus]
CsaV3_1G000920	0.230901	-2.11466	0.000927259	down	PREDICTED: uncharacterized protein LOC101204444 isoform X2 [Cucumis sativus]
CsaV3_1G000960	3.91595	1.96936	0.000508017	up	PREDICTED: uncharacterized protein LOC101204692 [Cucumis sativus]
CsaV3_1G001000	13.0916	3.71057	8.42222e-07	up	PREDICTED: uncharacterized protein LOC101222072 [Cucumis sativus]
CsaV3_1G001010	5.03495	2.33198	0.00106047	up	hypothetical protein Csa_1G002950 [Cucumis sativus]
CsaV3_1G001050	14.1278	3.82046	0.000922371	up	PREDICTED: MATE efflux family protein DTX1 [Cucumis sativus]
CsaV3_1G001120	0.350332	-1.51321	0.0121822	down	PREDICTED: cytochrome P450 71A22-like [Cucumis sativus]
CsaV3_1G001180	4.60218	2.20232	0.000644087	up	PREDICTED: transcription factor MYB32-like [Cucumis sativus]
CsaV3_1G001300	0.481897	-1.0532	0.0426273	down	PREDICTED: probable LRR receptor-like serine/threonine-protein kinase At4g26540 [Cucumis sativus]
CsaV3_1G001360	2.00832	1.00599	0.0272205	up	PREDICTED: protein MODIFIER OF SNC1 1 isoform X2 [Cucumis sativus]
CsaV3_1G001460	4.91539	2.2973	0.0358898	up	hypothetical protein Csa_1G004900 [Cucumis sativus]
CsaV3_1G001470	3.24161	1.69671	0.00184034	up	PREDICTED: serine/threonine-protein kinase ATM isoform X1 [Cucumis sativus]
CsaV3_1G001490	5.10263	2.35124	0.000918759	up	PREDICTED: uncharacterized protein LOC105436369 [Cucumis sativus]
CsaV3_1G001580	0.374918	-1.41535	0.0328676	down	PREDICTED: probable polygalacturonase non-catalytic subunit JP650 [Cucumis sativus]
CsaV3_1G001630	5.99487	2.58373	0.0300726	up	hypothetical protein Csa_1G005550 [Cucumis sativus]
CsaV3_1G001640	7.06597	2.82089	0.000108697	up	PREDICTED: probable alpha,alpha-trehalose-phosphate synthase [UDP-forming] 10 [Cucumis sativus]
CsaV3_1G001650	2.16182	1.11225	0.0379531	up	PREDICTED: uncharacterized protein LOC105435925 [Cucumis sativus]
CsaV3_1G001740	3.95274	1.98285	0.0041783	up	PREDICTED: LIM domain-containing protein WLIM1-like [Cucumis sativus]
CsaV3_1G001820	3.39408	1.76302	0.00299423	up	PREDICTED: uncharacterized protein LOC105436119 [Cucumis sativus]
CsaV3_1G001860	6.37077	2.67147	0.000182749	up	hypothetical protein Csa_1G006310 [Cucumis sativus]
CsaV3_1G001910	2.17729	1.12254	0.0222161	up	PREDICTED: transcription factor MYB1R1 [Cucumis sativus]
CsaV3_1G002110	0.492417	-1.02205	0.013597	down	PREDICTED: protein NRT1/ PTR FAMILY 2.11-like [Cucumis sativus]
CsaV3_1G002130	0.355743	-1.49109	0.035594	down	PREDICTED: LRR receptor-like serine/threonine-protein kinase FEI 2 [Cucumis sativus]
CsaV3_1G002140	2.23345	1.15927	0.0385673	up	nitrate transporter 1.2-like [Cucumis sativus]
CsaV3_1G002160	3.57587	1.83829	0.00415384	up	PREDICTED: hypersensitive-induced response protein 1 [Cucumis sativus]
CsaV3_1G002180	9.52464	3.25166	0.00196341	up	PREDICTED: probable WRKY transcription factor 61 isoform X1 [Cucumis sativus]
CsaV3_1G002200	8.058	3.01042	4.70448e-05	up	PREDICTED: ABC transporter A family member 2 [Cucumis sativus]
CsaV3_1G002210	13.529	3.75798	2.11037e-06	up	PREDICTED: ABC transporter A family member 7 [Cucumis sativus]
CsaV3_1G002280	5.86763	2.55278	3.71457e-05	up	PREDICTED: transcription factor TCP14 [Cucumis sativus]
CsaV3_1G002300	6.50001	2.70044	0.0107835	up	hypothetical protein Csa_1G009700 [Cucumis sativus]
CsaV3_1G002370	0.247165	-2.01645	0.00687239	down	PREDICTED: geranylgeranyl diphosphate reductase, chloroplastic [Cucumis sativus]
CsaV3_1G002540	2.88859	1.53037	0.00321365	up	PREDICTED: putative glycosyltransferase 5 [Cucumis sativus]
CsaV3_1G002570	0.304793	-1.7141	0.0158261	down	PREDICTED: probable receptor-like protein kinase At5g61350 [Cucumis sativus]
CsaV3_1G002620	2.56395	1.35837	0.0368419	up	PREDICTED: mitochondrial import inner membrane translocase subunit tim16-like [Cucumis sativus]
CsaV3_1G002640	8.12885	3.02305	7.7167e-05	up	PREDICTED: probable LRR receptor-like serine/threonine-protein kinase At1g74360 [Cucumis sativus]
CsaV3_1G002750	2.57841	1.36648	0.0447699	up	PREDICTED: zinc finger protein ZAT1-like [Cucumis melo]
CsaV3_1G002830	0.027986	-5.15915	1.2971e-05	down	hypothetical protein Csa_1G013180 [Cucumis sativus]
CsaV3_1G002840	0.410436	-1.28477	0.0154402	down	PREDICTED: flavonoid 3'-monooxygenase [Cucumis sativus]
CsaV3_1G002860	0.490461	-1.02779	0.0117253	down	PREDICTED: PLASMODESMATA CALLOSE-BINDING PROTEIN 3-like [Cucumis sativus]
CsaV3_1G002890	2.07711	1.05458	0.0170438	up	PREDICTED: dnaJ homolog subfamily C member 21 [Cucumis sativus]
CsaV3_1G003160	2.08655	1.06112	0.0321193	up	PREDICTED: uridine-cytidine kinase C isoform X1 [Cucumis sativus]
CsaV3_1G003310	2.10637	1.07476	0.0453367	up	PREDICTED: uncharacterized protein LOC101220579 [Cucumis sativus]
CsaV3_1G003380	2.53438	1.34164	0.00761533	up	PREDICTED: squamosa promoter-binding-like protein 6 [Cucumis sativus]
CsaV3_1G003390	7.59137	2.92436	0.00235241	up	PREDICTED: UDP-arabinopyranose mutase 1-like [Cucumis sativus]
CsaV3_1G003630	2.47437	1.30706	0.0105295	up	PREDICTED: DNA mismatch repair protein MSH2 [Cucumis sativus]
CsaV3_1G003640	6.74872	2.75461	6.93408e-05	up	PREDICTED: uncharacterized protein LOC101215825 [Cucumis sativus]
CsaV3_1G003790	3.44072	1.78271	0.00226263	up	PREDICTED: carbon catabolite repressor protein 4 homolog 5 [Cucumis sativus]
CsaV3_1G003920	29.3893	4.87722	0.000671781	up	PREDICTED: myb-related protein 305-like [Cucumis sativus]
CsaV3_1G003970	10.5317	3.39666	6.65604e-05	up	PREDICTED: uncharacterized protein LOC101209845 [Cucumis sativus]
CsaV3_1G003980	24.996	4.64363	3.08841e-07	up	PREDICTED: LEAF RUST 10 DISEASE-RESISTANCE LOCUS RECEPTOR-LIKE PROTEIN KINASE-like 1.2 isoform X1 [Cucumis melo]
CsaV3_1G003990	3.17479	1.66666	0.000100366	up	PREDICTED: uncharacterized protein LOC101215266 [Cucumis sativus]
CsaV3_1G004150	5.4061	2.43459	1.97124e-05	up	PREDICTED: probable glutathione S-transferase [Cucumis sativus]
CsaV3_1G004170	2.5724	1.36311	0.0268027	up	PREDICTED: MATE efflux family protein 6 isoform X1 [Cucumis sativus]
CsaV3_1G004180	2.9894	1.57986	0.0303918	up	PREDICTED: MATE efflux family protein 6 isoform X1 [Cucumis sativus]
CsaV3_1G004190	0.245497	-2.02622	0.00246734	down	PREDICTED: MATE efflux family protein 5-like [Cucumis sativus]
CsaV3_1G004250	3.35848	1.74781	0.00276234	up	PREDICTED: pentatricopeptide repeat-containing protein At4g02750 [Cucumis sativus]
CsaV3_1G004290	3.12225	1.64258	0.0203875	up	PREDICTED: probable calcium-binding protein CML27 [Cucumis sativus]
CsaV3_1G004350	17.4892	4.12839	0.000491831	up	hypothetical protein Csa_1G025070 [Cucumis sativus]
CsaV3_1G004460	2.3517	1.2337	0.00475347	up	PREDICTED: uncharacterized protein LOC101203132 [Cucumis sativus]
CsaV3_1G004510	0.30821	-1.69801	0.0227622	down	PREDICTED: phragmoplast orienting kinesin 2 [Cucumis sativus]
CsaV3_1G004720	18.6558	4.22155	1.10026e-06	up	uncharacterized protein LOC101207158 [Cucumis sativus]
CsaV3_1G004730	53.8078	5.74974	1.20332e-05	up	PREDICTED: cation/H(+) antiporter 15-like [Cucumis sativus]
CsaV3_1G004890	0.144585	-2.79001	6.20093e-12	down	PREDICTED: putative 3,4-dihydroxy-2-butanone kinase [Cucumis sativus]
CsaV3_1G005040	4.53311	2.1805	1.47903e-05	up	PREDICTED: probable cyclic nucleotide-gated ion channel 20, chloroplastic [Cucumis sativus]
CsaV3_1G005060	0.358882	-1.47842	0.020409	down	PREDICTED: 18.1 kDa class I heat shock protein [Cucumis sativus]
CsaV3_1G005160	5.25863	2.39469	0.0012259	up	PREDICTED: uncharacterized protein At4g15970-like [Cucumis sativus]
CsaV3_1G005200	0.233331	-2.09955	0.00289313	down	PREDICTED: NAC domain-containing protein 86 [Cucumis sativus]
CsaV3_1G005230	4.36463	2.12586	0.000313529	up	hypothetical protein Csa_1G032440 [Cucumis sativus]
CsaV3_1G005240	17.3881	4.12003	1.1809e-06	up	PREDICTED: BTB/POZ and TAZ domain-containing protein 1-like [Cucumis sativus]
CsaV3_1G005280	0.49462	-1.01561	0.0324104	down	PREDICTED: F-box/kelch-repeat protein At1g74510 [Cucumis sativus]
CsaV3_1G005420	4.02339	2.00841	0.00107111	up	PREDICTED: glutathione S-transferase U9-like [Cucumis sativus]
CsaV3_1G005440	4.46093	2.15735	0.000307032	up	PREDICTED: glutathione S-transferase U9-like [Cucumis sativus]
CsaV3_1G005460	2.27894	1.18836	0.0383039	up	PREDICTED: pentatricopeptide repeat-containing protein At1g74630 [Cucumis sativus]
CsaV3_1G005540	4.1046	2.03724	0.000197496	up	PREDICTED: cyclic dof factor 3-like [Cucumis sativus]
CsaV3_1G005550	6.96568	2.80026	0.00129409	up	PREDICTED: probable calcium-binding protein CML47 [Cucumis sativus]
CsaV3_1G005560	4.68638	2.22847	0.0068603	up	hypothetical protein Csa_1G033270 [Cucumis sativus]
CsaV3_1G005570	3.40172	1.76626	0.00106138	up	PREDICTED: putative lipoate-protein ligase A [Cucumis sativus]
CsaV3_1G005580	2.92146	1.54669	0.00723153	up	PREDICTED: MADS-box transcription factor 55 isoform X3 [Cucumis sativus]
CsaV3_1G005600	2.74176	1.4551	0.0482056	up	PREDICTED: chlorophyll a-b binding protein P4, chloroplastic-like [Cucumis sativus]
CsaV3_1G005620	4.06986	2.02498	0.00223551	up	PREDICTED: thioredoxin-like 1-2, chloroplastic [Cucumis sativus]
CsaV3_1G005630	2.92299	1.54744	0.00268017	up	PREDICTED: uncharacterized endoplasmic reticulum membrane protein YGL010W [Cucumis sativus]
CsaV3_1G005640	2.3398	1.22638	0.0272756	up	PREDICTED: NAC domain-containing protein 100-like [Cucumis sativus]
CsaV3_1G005800	0.396221	-1.33562	0.0331079	down	PREDICTED: remorin [Cucumis sativus]
CsaV3_1G005820	3.78923	1.9219	0.000650448	up	PREDICTED: SNAP25 homologous protein SNAP33 [Cucumis sativus]
CsaV3_1G005840	6.09461	2.60753	0.0022023	up	hypothetical protein Csa_1G039030 [Cucumis sativus]
CsaV3_1G005900	0.42722	-1.22695	0.00245439	down	hypothetical protein Csa_1G039100 [Cucumis sativus]
CsaV3_1G005940	0.361529	-1.46782	0.00732194	down	PLASMODESMATA CALLOSE-BINDING PROTEIN 3-like precursor [Cucumis sativus]
CsaV3_1G006220	0.437236	-1.19352	0.00374573	down	PREDICTED: truncated transcription factor CAULIFLOWER A isoform X1 [Cucumis sativus]
CsaV3_1G006250	5.86784	2.55283	2.6461e-05	up	PREDICTED: protein BREAKING OF ASYMMETRY IN THE STOMATAL LINEAGE [Cucumis sativus]
CsaV3_1G006260	3.59512	1.84604	0.00063845	up	PREDICTED: uncharacterized protein LOC101207962 isoform X2 [Cucumis sativus]
CsaV3_1G006370	0.45319	-1.14181	0.0199072	down	PREDICTED: calcium sensing receptor, chloroplastic [Cucumis sativus]
CsaV3_1G006380	9.70278	3.2784	1.51369e-06	up	PREDICTED: putative phospholipid-transporting ATPase 9 [Cucumis sativus]
CsaV3_1G006390	5.9756	2.57908	3.81592e-05	up	PREDICTED: putative phospholipid-transporting ATPase 9 [Cucumis sativus]
CsaV3_1G006460	2.35345	1.23477	0.0243575	up	PREDICTED: uncharacterized protein LOC101206357 [Cucumis sativus]
CsaV3_1G006520	0.411334	-1.28162	0.0201294	down	PREDICTED: protein ASPARTIC PROTEASE IN GUARD CELL 1 [Cucumis sativus]
CsaV3_1G006550	3.96041	1.98565	0.000997561	up	PREDICTED: aspartic proteinase Asp1 [Cucumis sativus]
CsaV3_1G006570	12.3837	3.63037	4.10743e-05	up	PREDICTED: uncharacterized protein LOC105436376 [Cucumis sativus]
CsaV3_1G006580	9.81263	3.29464	5.79734e-06	up	hypothetical protein Csa_1G042280 [Cucumis sativus]
CsaV3_1G006590	8.39614	3.06973	0.00102115	up
CsaV3_1G006600	8.97068	3.16522	7.24938e-06	up	PREDICTED: ethylene-responsive transcription factor CRF3-like [Cucumis sativus]
CsaV3_1G006640	2.14502	1.10099	0.0145834	up	PREDICTED: synaptotagmin-5 [Cucumis sativus]
CsaV3_1G006660	5.34317	2.4177	0.000446379	up	PREDICTED: transcription factor MYB108-like [Cucumis sativus]
CsaV3_1G006760	4.56492	2.19059	0.00051072	up	PREDICTED: uncharacterized protein LOC101215184 [Cucumis sativus]
CsaV3_1G006800	2.47501	1.30743	0.0116653	up	hypothetical protein Csa_1G042480 [Cucumis sativus]
CsaV3_1G006820	2.14576	1.10149	0.0499637	up	PREDICTED: probable receptor-like protein kinase At1g67000 [Cucumis sativus]
CsaV3_1G006870	8.63291	3.10985	7.99216e-06	up	PREDICTED: probable serine/threonine-protein kinase At1g18390 [Cucumis sativus]
CsaV3_1G006880	6.44434	2.68803	0.000283576	up	PREDICTED: LEAF RUST 10 DISEASE-RESISTANCE LOCUS RECEPTOR-LIKE PROTEIN KINASE-like 1.2 isoform X2 [Cucumis melo]
CsaV3_1G007060	2.11747	1.08234	0.0403085	up	PREDICTED: mitogen-activated protein kinase 9-like isoform X4 [Cucumis sativus]
CsaV3_1G007070	2.80972	1.49043	0.000968785	up	PREDICTED: serine/threonine-protein kinase EDR1 isoform X1 [Cucumis sativus]
CsaV3_1G007100	0.394899	-1.34045	0.0149699	down	PREDICTED: thaumatin-like protein [Cucumis sativus]
CsaV3_1G007120	0.220645	-2.1802	0.00545686	down	hypothetical protein Csa_1G042780 [Cucumis sativus]
CsaV3_1G007230	26.3508	4.71978	0.000788052	up	PREDICTED: probable serine/threonine-protein kinase At1g54610 [Cucumis sativus]
CsaV3_1G007260	4.83917	2.27476	0.000107666	up	PREDICTED: protein TIFY 6B isoform X2 [Cucumis sativus]
CsaV3_1G007310	6.99761	2.80686	5.12082e-05	up	hypothetical protein Csa_1G042955 [Cucumis sativus]
CsaV3_1G007320	4.34843	2.12049	0.000159541	up	PREDICTED: NF-X1-type zinc finger protein NFXL1 [Cucumis sativus]
CsaV3_1G007340	8.13522	3.02418	5.99072e-05	up	PREDICTED: mitogen-activated protein kinase kinase 9 [Cucumis sativus]
CsaV3_1G007410	0.329489	-1.6017	0.0324595	down	PREDICTED: zinc-finger homeodomain protein 9-like [Cucumis sativus]
CsaV3_1G007430	2.76784	1.46876	0.0232893	up	PREDICTED: probable ADP-ribosylation factor GTPase-activating protein AGD15 isoform X2 [Cucumis melo]
CsaV3_1G007530	2.21773	1.14908	0.015676	up	PREDICTED: probable metal-nicotianamine transporter YSL5 [Cucumis sativus]
CsaV3_1G007560	5.70117	2.51126	0.000126901	up	PREDICTED: putative GEM-like protein 8 isoform X1 [Cucumis sativus]
CsaV3_1G007570	4.58129	2.19575	0.00304238	up	PREDICTED: miraculin-like [Cucumis sativus]
CsaV3_1G007700	0.450614	-1.15003	0.0231827	down	PREDICTED: ABC transporter G family member 11 [Cucumis sativus]
CsaV3_1G007750	2.01242	1.00893	0.0265381	up	PREDICTED: protein TRANSPARENT TESTA 12 [Cucumis sativus]
CsaV3_1G007760	2.14102	1.0983	0.0373193	up	PREDICTED: zerumbone synthase-like [Cucumis sativus]
CsaV3_1G007850	3.50663	1.81009	0.0133595	up	PREDICTED: ABC transporter A family member 7-like [Cucumis sativus]
CsaV3_1G007870	9.60742	3.26415	0.000647959	up	PREDICTED: probable WRKY transcription factor 61 [Cucumis sativus]
CsaV3_1G007920	0.459893	-1.12063	0.033636	down	PREDICTED: uncharacterized protein LOC101214681 [Cucumis sativus]
CsaV3_1G008030	2.16842	1.11664	0.0193321	up	PREDICTED: probable mitochondrial chaperone BCS1-B [Cucumis sativus]
CsaV3_1G008040	18.4184	4.20307	1.89871e-07	up	PREDICTED: probable mitochondrial chaperone BCS1-B [Cucumis sativus]
CsaV3_1G008050	3.56946	1.83571	0.00509154	up	PREDICTED: putative cell division cycle ATPase [Cucumis sativus]
CsaV3_1G008060	5.38843	2.42986	4.3295e-05	up	PREDICTED: probable beta-1,3-galactosyltransferase 19 [Cucumis sativus]
CsaV3_1G008070	3.41574	1.7722	0.000492405	up	PREDICTED: uncharacterized protein LOC101220241 [Cucumis sativus]
CsaV3_1G008130	2.26906	1.1821	0.0113089	up	hypothetical protein Csa_1G045750 [Cucumis sativus]
CsaV3_1G008240	3.7786	1.91785	0.000356123	up	PREDICTED: U-box domain-containing protein 38-like [Cucumis sativus]
CsaV3_1G008270	0.421413	-1.24669	0.0146422	down	hypothetical protein Csa_1G045890 [Cucumis sativus]
CsaV3_1G008340	3.36692	1.75143	0.00199403	up	PREDICTED: uncharacterized protein LOC105436380 [Cucumis sativus]
CsaV3_1G008380	9.67921	3.27489	1.10899e-06	up	PREDICTED: U-box domain-containing protein 19-like [Cucumis sativus]
CsaV3_1G008460	2.27515	1.18596	0.00657343	up	PREDICTED: uncharacterized protein LOC101222998 [Cucumis sativus]
CsaV3_1G008470	4.38312	2.13196	0.00070002	up	PREDICTED: probable inactive poly [ADP-ribose] polymerase SRO5 isoform X2 [Cucumis sativus]
CsaV3_1G008490	0.243066	-2.04058	0.00331617	down	PREDICTED: dof zinc finger protein DOF5.6 [Cucumis sativus]
CsaV3_1G008680	0.394853	-1.34061	0.0121162	down	PREDICTED: heme-binding protein 2-like [Cucumis melo]
CsaV3_1G008780	16.0647	4.00582	0.00598782	up	PREDICTED: transcription factor MYB86-like [Cucumis sativus]
CsaV3_1G008790	3.44736	1.78549	0.000295059	up	PREDICTED: uncharacterized protein LOC101205472 [Cucumis sativus]
CsaV3_1G008930	0.46996	-1.08939	0.0111675	down	PREDICTED: quinolinate synthase, chloroplastic [Cucumis sativus]
CsaV3_1G008970	0.240675	-2.05484	0.0141189	down	PREDICTED: cytochrome P450 71A1-like [Cucumis sativus]
CsaV3_1G009050	15.0696	3.91357	2.09016e-06	up	PREDICTED: cytochrome P450 71A1-like [Cucumis sativus]
CsaV3_1G009060	31.5117	4.97782	1.9437e-06	up	PREDICTED: cytochrome P450 71A1-like [Cucumis melo]
CsaV3_1G009090	6.33235	2.66274	0.0204865	up	PREDICTED: cytochrome P450 71A1-like [Cucumis sativus]
CsaV3_1G009240	0.498395	-1.00464	0.0303375	down	PREDICTED: probable phosphopantothenoylcysteine decarboxylase [Cucumis sativus]
CsaV3_1G009250	0.26792	-1.90012	0.0128479	down	PREDICTED: GDSL esterase/lipase At3g48460 [Cucumis sativus]
CsaV3_1G009380	3.36214	1.74938	0.0227611	up	PREDICTED: LOW QUALITY PROTEIN: vinorine synthase-like [Cucumis sativus]
CsaV3_1G009400	6.1968	2.63152	0.0168273	up	hypothetical protein Csa_1G050230 [Cucumis sativus]
CsaV3_1G009450	3.06189	1.61442	0.00628042	up	PREDICTED: uncharacterized protein LOC101213560 [Cucumis sativus]
CsaV3_1G009520	3.08009	1.62297	0.0156871	up	PREDICTED: malate synthase, glyoxysomal [Cucumis sativus]
CsaV3_1G009530	3.53033	1.8198	0.000375825	up	PREDICTED: probable inactive leucine-rich repeat receptor-like protein kinase At3g03770 [Cucumis sativus]
CsaV3_1G009630	2.01514	1.01088	0.0247827	up	PREDICTED: exocyst complex component EXO70B1 [Cucumis sativus]
CsaV3_1G009700	10.7091	3.42077	8.42655e-08	up	PREDICTED: uncharacterized protein LOC101219770 [Cucumis sativus]
CsaV3_1G009750	36.4084	5.1862	6.55791e-06	up	putative transcription factor, partial [Cucumis sativus]
CsaV3_1G009780	2.3517	1.2337	0.00871634	up	hypothetical protein Csa_1G051620 [Cucumis sativus]
CsaV3_1G010030	0.0300394	-5.057	2.99864e-06	down	PREDICTED: receptor-like protein 12 [Cucumis sativus]
CsaV3_1G010080	2.64221	1.40175	0.00551976	up	hypothetical protein Csa_1G056920 [Cucumis sativus]
CsaV3_1G010120	2.23336	1.15922	0.0153346	up	PREDICTED: C-type lectin receptor-like tyrosine-protein kinase At1g52310 [Cucumis sativus]
CsaV3_1G010150	0.278467	-1.84442	0.00499716	down	hypothetical protein Csa_1G056990 [Cucumis sativus]
CsaV3_1G010260	6.28482	2.65187	0.00081492	up	PREDICTED: ankyrin repeat-containing protein At5g02620-like [Cucumis sativus]
CsaV3_1G010280	2.78088	1.47554	0.00770809	up	PREDICTED: ankyrin repeat-containing protein At3g12360-like [Cucumis sativus]
CsaV3_1G010300	11.2275	3.48897	2.47732e-06	up	PREDICTED: caffeoylshikimate esterase-like [Cucumis sativus]
CsaV3_1G010400	0.157517	-2.66642	0.00102579	down	PREDICTED: uncharacterized protein LOC101213294 [Cucumis sativus]
CsaV3_1G010440	0.103997	-3.26539	0.0116557	down	PREDICTED: ankyrin repeat-containing protein At3g12360-like [Cucumis sativus]
CsaV3_1G010500	7.24114	2.85622	0.0106341	up	p55 [Cucumis sativus]
CsaV3_1G010650	0.27618	-1.85632	0.0495849	down	PREDICTED: glycine-rich cell wall structural protein [Cucumis sativus]
CsaV3_1G010660	0.411664	-1.28046	0.0143042	down	PREDICTED: L-ascorbate oxidase homolog [Cucumis sativus]
CsaV3_1G010670	2.90339	1.53774	0.00996233	up	PREDICTED: uncharacterized protein LOC101210372 [Cucumis sativus]
CsaV3_1G010700	2.92082	1.54637	0.00303199	up	PREDICTED: putative lactoylglutathione lyase [Cucumis sativus]
CsaV3_1G010860	8.8045	3.13824	1.13248e-05	up	PREDICTED: 15.4 kDa class V heat shock protein [Cucumis sativus]
CsaV3_1G011070	4.66915	2.22316	0.000277546	up	PREDICTED: probable pyruvate, phosphate dikinase regulatory protein, chloroplastic [Cucumis sativus]
CsaV3_1G011080	2.10785	1.07577	0.02203	up	hypothetical protein Csa_1G064750 [Cucumis sativus]
CsaV3_1G011090	0.0677164	-3.88435	0.00393291	down	PREDICTED: protein NDR1 [Cucumis sativus]
CsaV3_1G011140	3.33777	1.73888	0.0258778	up	PREDICTED: putative receptor-like protein kinase At4g00960 [Cucumis sativus]
CsaV3_1G011160	2.80676	1.4889	0.000895325	up	PREDICTED: cysteine-rich receptor-like protein kinase 10 [Cucumis sativus]
CsaV3_1G011200	24.6461	4.62329	0.00288131	up	hypothetical protein Csa_1G064870 [Cucumis sativus]
CsaV3_1G011260	4.28827	2.1004	0.0014105	up	PREDICTED: uncharacterized protein LOC101208650 [Cucumis sativus]
CsaV3_1G011270	2.46137	1.29946	0.0104028	up	PREDICTED: uncharacterized protein LOC101218966 [Cucumis sativus]
CsaV3_1G011360	0.357533	-1.48385	0.00285854	down	PREDICTED: uncharacterized protein LOC101208408 [Cucumis sativus]
CsaV3_1G011450	0.405827	-1.30106	0.00460406	down	PREDICTED: uncharacterized protein At5g39570 [Cucumis sativus]
CsaV3_1G011460	0.344647	-1.53681	0.0174314	down	PREDICTED: uncharacterized protein LOC105435148 isoform X1 [Cucumis sativus]
CsaV3_1G011480	0.194153	-2.36474	0.00280872	down	PREDICTED: G-type lectin S-receptor-like serine/threonine-protein kinase At1g11410 [Cucumis sativus]
CsaV3_1G011640	6.60894	2.72442	0.00165049	up	PREDICTED: LOW QUALITY PROTEIN: uncharacterized protein LOC101215697 [Cucumis sativus]
CsaV3_1G011650	5.55836	2.47466	8.95621e-05	up	PREDICTED: G-type lectin S-receptor-like serine/threonine-protein kinase At1g11330 [Cucumis sativus]
CsaV3_1G011660	3.02801	1.59837	0.0344867	up	PREDICTED: G-type lectin S-receptor-like serine/threonine-protein kinase At1g11330 [Cucumis sativus]
CsaV3_1G011720	3.75444	1.9086	0.000284009	up	PREDICTED: protein ODORANT1-like [Cucumis sativus]
CsaV3_1G011780	2.97673	1.57373	0.0122408	up	PREDICTED: external alternative NAD(P)H-ubiquinone oxidoreductase B2, mitochondrial [Cucumis sativus]
CsaV3_1G011830	12.2256	3.61184	7.99873e-06	up	PREDICTED: uncharacterized protein LOC101205116 [Cucumis sativus]
CsaV3_1G012170	21.8726	4.45105	1.08005e-07	up	PREDICTED: CBS domain-containing protein CBSX5 [Cucumis sativus]
CsaV3_1G012180	3.80892	1.92938	0.00412304	up	PREDICTED: sphingolipid delta(4)-desaturase DES1-like [Cucumis sativus]
CsaV3_1G012290	3.28008	1.71373	0.0015448	up	PREDICTED: probable 2-carboxy-D-arabinitol-1-phosphatase [Cucumis sativus]
CsaV3_1G012330	5.5181	2.46417	0.000370771	up	PREDICTED: L-type lectin-domain containing receptor kinase VII.1 [Cucumis sativus]
CsaV3_1G012360	2.83102	1.50132	0.00210545	up	PREDICTED: serine/threonine-protein kinase HT1-like [Cucumis sativus]
CsaV3_1G012380	18.5562	4.21383	3.40703e-07	up	hypothetical protein Csa_1G074920 [Cucumis sativus]
CsaV3_1G012490	12.1192	3.59922	0.00120141	up	PREDICTED: ethylene-responsive transcription factor 12 [Cucumis sativus]
CsaV3_1G012520	6.57405	2.71678	7.34388e-05	up	PREDICTED: ethylene-responsive transcription factor 11 [Cucumis sativus]
CsaV3_1G012540	2.86847	1.52028	0.00589859	up	PREDICTED: MACPF domain-containing protein NSL1 [Cucumis sativus]
CsaV3_1G012550	2.65428	1.40832	0.00327527	up	PREDICTED: uncharacterized protein LOC101213056 isoform X1 [Cucumis sativus]
CsaV3_1G012710	10.0108	3.32349	6.73903e-05	up	hypothetical protein Csa_1G077190 [Cucumis sativus]
CsaV3_1G012940	3.12394	1.64337	0.00125882	up	PREDICTED: protein indeterminate-domain 2 [Cucumis sativus]
CsaV3_1G012950	4.77706	2.25612	0.00134052	up	PREDICTED: MLO-like protein 6 [Cucumis sativus]
CsaV3_1G012960	2.16366	1.11347	0.0320247	up	PREDICTED: probable LRR receptor-like serine/threonine-protein kinase RKF3 [Cucumis sativus]
CsaV3_1G013050	3.53271	1.82078	0.0263893	up	PREDICTED: LOB domain-containing protein 1-like [Cucumis sativus]
CsaV3_1G013060	4.36782	2.12691	0.00830331	up	PREDICTED: uncharacterized protein LOC101222498 [Cucumis sativus]
CsaV3_1G013340	0.203613	-2.2961	0.00366099	down	PREDICTED: uncharacterized protein LOC101205365 [Cucumis sativus]
CsaV3_1G013370	5.1966	2.37757	0.000867573	up	high affinity nitrate transporter 2.4-like [Cucumis sativus]
CsaV3_1G013380	2.31002	1.2079	0.0188528	up	PREDICTED: uncharacterized protein LOC101218484 isoform X1 [Cucumis sativus]
CsaV3_1G013410	0.0430498	-4.53785	2.73168e-05	down	PREDICTED: uncharacterized protein LOC101219191 [Cucumis sativus]
CsaV3_1G013810	3.26847	1.70861	0.00193033	up	pol protein [Cucumis melo subsp. melo]
CsaV3_1G013850	17.0934	4.09537	6.95579e-10	up	PREDICTED: alpha carbonic anhydrase 7-like [Cucumis sativus]
CsaV3_1G013870	2.35787	1.23748	0.010283	up	PREDICTED: alpha carbonic anhydrase 7-like [Cucumis sativus]
CsaV3_1G013890	3.37736	1.7559	0.00177245	up	PREDICTED: alpha carbonic anhydrase 7 [Cucumis sativus]
CsaV3_1G013920	2.06542	1.04643	0.0105724	up	PREDICTED: helicase protein MOM1 isoform X3 [Cucumis sativus]
CsaV3_1G013930	2.36555	1.24218	0.00923259	up	PREDICTED: uncharacterized protein LOC101222940 [Cucumis sativus]
CsaV3_1G014000	4.21493	2.07551	0.0118691	up	hypothetical protein Csa_1G126030 [Cucumis sativus]
CsaV3_1G014070	4.96825	2.31274	0.00013366	up	PREDICTED: uncharacterized protein LOC101217269 [Cucumis sativus]
CsaV3_1G014170	0.163842	-2.60963	0.000370595	down	PREDICTED: uncharacterized protein At1g08160 [Cucumis sativus]
CsaV3_1G014330	9.9401	3.31326	3.04646e-06	up	PREDICTED: protein argonaute 5 [Cucumis melo]
CsaV3_1G014360	2.80015	1.4855	0.000246299	up	PREDICTED: vacuolar protein sorting-associated protein 41 homolog [Cucumis sativus]
CsaV3_1G014490	0.275965	-1.85744	0.00058551	down	PREDICTED: splicing factor U2af small subunit B-like [Cucumis sativus]
CsaV3_1G014510	25.9106	4.69547	8.97364e-08	up	PREDICTED: arogenate dehydratase/prephenate dehydratase 6, chloroplastic-like [Cucumis sativus]
CsaV3_1G014550	0.356047	-1.48986	0.0337318	down	PREDICTED: uncharacterized protein LOC101222629 isoform X1 [Cucumis sativus]
CsaV3_1G014570	2.23595	1.16089	0.0424937	up	PREDICTED: tRNA dimethylallyltransferase 2 [Cucumis sativus]
CsaV3_1G014580	2.10582	1.07439	0.0319846	up	PREDICTED: CBS domain-containing protein CBSX1, chloroplastic-like [Cucumis sativus]
CsaV3_1G014730	4.77202	2.2546	0.00441048	up	PREDICTED: zinc finger protein WIP3 [Cucumis sativus]
CsaV3_1G014750	4.09863	2.03514	0.0110857	up	PREDICTED: uncharacterized protein LOC101208945 [Cucumis sativus]
CsaV3_1G014850	5.38396	2.42867	0.00040483	up	hypothetical protein Csa_1G164660 [Cucumis sativus]
CsaV3_1G015120	7.08093	2.82394	0.00675949	up	hypothetical protein Csa_1G168860 [Cucumis sativus]
CsaV3_1G015130	13.6917	3.77522	1.27057e-05	up	PREDICTED: protein NTM1-like 8 isoform X1 [Cucumis sativus]
CsaV3_1G015160	9.66916	3.27339	8.90675e-06	up	PREDICTED: transcription repressor OFP6 [Cucumis sativus]
CsaV3_1G015170	9.54493	3.25473	1.65204e-05	up	PREDICTED: probable CCR4-associated factor 1 homolog 11 [Cucumis sativus]
CsaV3_1G015210	3.7213	1.89581	0.0300956	up	hypothetical protein Csa_1G169940 [Cucumis sativus]
CsaV3_1G015310	5.30515	2.40739	5.77681e-05	up	PREDICTED: C2 and GRAM domain-containing protein At1g03370 isoform X1 [Cucumis sativus]
CsaV3_1G015320	4.80841	2.26556	0.00178564	up	hypothetical protein Csa_1G170520 [Cucumis sativus]
CsaV3_1G015500	3.51969	1.81545	0.0213096	up	hypothetical protein Csa_1G173150 [Cucumis sativus]
CsaV3_1G015650	2.42196	1.27617	0.00399581	up	PREDICTED: oligopeptide transporter 3 [Cucumis sativus]
CsaV3_1G015800	0.265089	-1.91545	0.0233714	down	PREDICTED: uncharacterized protein LOC101217191 [Cucumis sativus]
CsaV3_1G016970	3.36	1.74846	0.00325468	up	PREDICTED: ribose-phosphate pyrophosphokinase 1 [Cucumis sativus]
CsaV3_1G017080	4.91372	2.29682	0.00730947	up	PREDICTED: cyclin-dependent kinase 11B-like [Cucumis sativus]
CsaV3_1G017190	0.381112	-1.39171	0.0299437	down	PREDICTED: tonoplast dicarboxylate transporter [Cucumis sativus]
CsaV3_1G017220	0.484874	-1.04432	0.0458372	down	PREDICTED: cucumber peeling cupredoxin-like [Cucumis sativus]
CsaV3_1G017250	0.263842	-1.92226	0.0148367	down	gag/pol protein, partial [Bryonia dioica]
CsaV3_1G019610	0.291292	-1.77946	0.00348273	down	PREDICTED: chlorophyll a-b binding protein CP24 10A, chloroplastic [Cucumis sativus]
CsaV3_1G019630	5.54392	2.47091	0.000642277	up	PREDICTED: serine decarboxylase isoform X1 [Cucumis sativus]
CsaV3_1G020810	0.424355	-1.23665	0.0136566	down	PREDICTED: probable xyloglucan endotransglucosylase/hydrolase protein 26 [Cucumis sativus]
CsaV3_1G022920	2.92863	1.55023	0.00239111	up	PREDICTED: ethylene-responsive transcription factor RAP2-4 [Cucumis sativus]
CsaV3_1G022930	11.9772	3.58222	3.98505e-06	up	PREDICTED: uncharacterized WD repeat-containing protein C2A9.03 [Cucumis sativus]
CsaV3_1G022950	3.6337	1.86144	0.00252506	up	PREDICTED: probable beta-D-xylosidase 7 [Cucumis sativus]
CsaV3_1G022960	6.15823	2.62251	0.00010986	up	PREDICTED: phosphoglycerate mutase [Cucumis sativus]
CsaV3_1G023030	0.494913	-1.01475	0.013012	down	PREDICTED: grpE protein homolog, mitochondrial [Cucumis sativus]
CsaV3_1G024190	3.70321	1.88878	0.0153916	up	PREDICTED: indole-3-pyruvate monooxygenase YUCCA6 isoform X1 [Cucumis sativus]
CsaV3_1G024220	0.114704	-3.12402	0.0014769	down	PREDICTED: transcription repressor OFP8 [Cucumis sativus]
CsaV3_1G024230	5.10892	2.35302	0.00189616	up	PREDICTED: probable polyol transporter 6 [Cucumis sativus]
CsaV3_1G024290	3.56199	1.83268	0.000725117	up	PREDICTED: proline-rich receptor-like protein kinase PERK1 [Cucumis sativus]
CsaV3_1G024380	57168.3	15.8029	1.2658e-09	up	PREDICTED: serine/threonine-protein phosphatase 7 long form homolog isoform X2 [Cucumis melo]
CsaV3_1G025480	3.60129	1.84851	0.00275883	up	photosystem II protein D1 (chloroplast) [Trigonobalanus doichangensis]
CsaV3_1G026650	7.62376	2.9305	7.85324e-06	up	hypothetical protein Csa_1G231530 [Cucumis sativus]
CsaV3_1G026710	0.452385	-1.14438	0.0315802	down	PREDICTED: probable galactinol--sucrose galactosyltransferase 6-like isoform X2 [Cucumis sativus]
CsaV3_1G026750	0.40721	-1.29615	0.0183591	down	extensin-like protein, partial [Cucumis sativus]
CsaV3_1G027810	4.11528	2.04099	0.00199613	up	PREDICTED: protease Do-like 7 [Cucumis sativus]
CsaV3_1G027840	0.299454	-1.73959	0.000506988	down	PREDICTED: uncharacterized protein LOC101215155 [Cucumis sativus]
CsaV3_1G028040	2.12977	1.0907	0.0455789	up	PREDICTED: uncharacterized protein LOC101222911 [Cucumis sativus]
CsaV3_1G028350	2.67256	1.41822	0.0135187	up	PREDICTED: uncharacterized protein LOC101205285 [Cucumis sativus]
CsaV3_1G028400	18152.1	14.1479	9.25059e-13	up	PREDICTED: probable flavin-containing monooxygenase 1 [Cucumis sativus]
CsaV3_1G028430	5.23363	2.38781	0.000229489	up	PREDICTED: putative glycerol-3-phosphate transporter 5 [Cucumis sativus]
CsaV3_1G028490	7.70179	2.94519	5.92887e-05	up	PREDICTED: uncharacterized protein LOC101215379 [Cucumis sativus]
CsaV3_1G028510	48.1461	5.58935	3.04736e-07	up	PREDICTED: uncharacterized protein LOC105434480 [Cucumis sativus]
CsaV3_1G028530	3.92803	1.97381	0.000564066	up	hypothetical protein Csa_1G265650 [Cucumis sativus]
CsaV3_1G028640	2.24492	1.16667	0.0387698	up	PREDICTED: acidic mammalian chitinase-like [Cucumis sativus]
CsaV3_1G028670	2.43435	1.28353	0.0203768	up	PREDICTED: alpha/beta hydrolase domain-containing protein 17B [Cucumis sativus]
CsaV3_1G028710	0.224891	-2.1527	0.000425069	down	PREDICTED: apolipoprotein D [Cucumis sativus]
CsaV3_1G028780	3.11314	1.63837	0.00334469	up	PREDICTED: transcription factor bHLH82 [Cucumis sativus]
CsaV3_1G028920	0.402493	-1.31297	0.0365393	down	PREDICTED: LOW QUALITY PROTEIN: probable LRR receptor-like serine/threonine-protein kinase At2g24230 [Cucumis melo]
CsaV3_1G029110	3.38213	1.75793	0.0343137	up	hypothetical protein Csa_1G257330 [Cucumis sativus]
CsaV3_1G029130	0.476116	-1.07061	0.0042636	down	PREDICTED: QWRF motif-containing protein 8-like [Cucumis sativus]
CsaV3_1G029150	19.1919	4.26243	0.00781447	up	PREDICTED: putative leucine-rich repeat receptor-like serine/threonine-protein kinase At2g24130 [Cucumis sativus]
CsaV3_1G029310	0.318474	-1.65075	0.0283345	down	PREDICTED: UDP-glucuronate 4-epimerase 1-like [Cucumis sativus]
CsaV3_1G029320	0.341435	-1.55032	0.00318927	down	PREDICTED: glycine-rich cell wall structural protein 2-like [Cucumis sativus]
CsaV3_1G029350	0.302621	-1.72442	0.00108821	down	PREDICTED: glycine-rich cell wall structural protein 2 [Cucumis sativus]
CsaV3_1G029390	9.35981	3.22648	3.19513e-05	up	PREDICTED: tetraspanin-8-like [Cucumis sativus]
CsaV3_1G029400	0.176298	-2.50391	0.00840811	down	PREDICTED: WAT1-related protein At4g30420-like [Cucumis sativus]
CsaV3_1G029440	5.47049	2.45167	0.0119659	up	PREDICTED: glutamate receptor 2.7-like [Cucumis sativus]
CsaV3_1G029520	2.96373	1.56741	0.00477982	up	PREDICTED: uncharacterized protein LOC101218882 [Cucumis sativus]
CsaV3_1G029540	2.1968	1.13541	0.0221835	up	PREDICTED: uncharacterized protein LOC101219357 isoform X1 [Cucumis sativus]
CsaV3_1G029650	24.8926	4.63764	2.87216e-09	up	PREDICTED: potassium channel AKT1 isoform X1 [Cucumis sativus]
CsaV3_1G029660	2.68716	1.42608	0.00491487	up	PREDICTED: uncharacterized protein LOC105435656 [Cucumis sativus]
CsaV3_1G029700	2.13512	1.09432	0.012009	up	PREDICTED: GTP-binding nuclear protein Ran1B [Cucumis sativus]
CsaV3_1G029820	0.128213	-2.96338	0.00175748	down	PREDICTED: uncharacterized protein LOC103502740 isoform X3 [Cucumis melo]
CsaV3_1G030020	0.015962	-5.96921	1.99046e-07	down	PREDICTED: helicase sen1-like [Cucumis sativus]
CsaV3_1G030190	42.2448	5.4007	3.05284e-10	up	PREDICTED: SPX domain-containing protein 1 [Cucumis sativus]
CsaV3_1G030340	0.388649	-1.36346	0.00582968	down	PREDICTED: axial regulator YABBY 5-like [Cucumis sativus]
CsaV3_1G030460	9.56363	3.25756	0.00474344	up	PREDICTED: ethylene-responsive transcription factor TINY-like [Cucumis sativus]
CsaV3_1G030510	3.14127	1.65135	0.0122716	up	PREDICTED: uncharacterized protein LOC105435738 [Cucumis sativus]
CsaV3_1G030610	0.476997	-1.06795	0.0313817	down	PREDICTED: aldehyde dehydrogenase family 2 member C4 [Cucumis sativus]
CsaV3_1G030820	2.21647	1.14826	0.00489762	up	PREDICTED: nudix hydrolase 20, chloroplastic isoform X1 [Cucumis sativus]
CsaV3_1G030830	2.43243	1.2824	0.0054671	up	PREDICTED: probable strigolactone esterase DAD2 [Cucumis sativus]
CsaV3_1G030890	0.255481	-1.96871	0.0133577	down	PREDICTED: uncharacterized protein LOC101211203 [Cucumis sativus]
CsaV3_1G031000	0.00203506	-8.94071	2.19317e-16	down	PREDICTED: E3 ubiquitin-protein ligase RGLG1 isoform X1 [Cucumis melo]
CsaV3_1G031010	7.91598	2.98477	4.73578e-05	up	PREDICTED: probable inactive receptor kinase At2g26730 [Cucumis sativus]
CsaV3_1G031020	3.73091	1.89953	0.0120197	up	PREDICTED: pentatricopeptide repeat-containing protein At5g55740, chloroplastic [Cucumis sativus]
CsaV3_1G031130	7.07792	2.82333	0.000114148	up	PREDICTED: 3-ketoacyl-CoA synthase 11 [Cucumis sativus]
CsaV3_1G031270	0.188516	-2.40724	0.0166533	down	PREDICTED: pathogenesis-related protein PR-1 [Cucumis sativus]
CsaV3_1G031350	0.498514	-1.00429	0.0176644	down	PREDICTED: F-box protein PP2-B10-like [Cucumis sativus]
CsaV3_1G031420	37.8783	5.2433	2.51168e-07	up	probable xyloglucan endotransglucosylase/hydrolase protein 23-like precursor [Cucumis sativus]
CsaV3_1G031430	0.437919	-1.19126	0.00148856	down	PREDICTED: xyloglucan endotransglucosylase/hydrolase protein 22 [Cucumis sativus]
CsaV3_1G031460	4.89344	2.29085	0.000402583	up	probable xyloglucan endotransglucosylase/hydrolase protein 23-like precursor [Cucumis sativus]
CsaV3_1G031470	0.306071	-1.70806	0.00156238	down	PREDICTED: xyloglucan endotransglucosylase/hydrolase protein 24 [Cucumis sativus]
CsaV3_1G031530	37.0281	5.21055	0.000410448	up	PREDICTED: uncharacterized protein LOC101218317 [Cucumis sativus]
CsaV3_1G031540	107.943	6.75412	0.000114744	up	hypothetical protein Csa_1G423070 [Cucumis sativus]
CsaV3_1G031650	0.346025	-1.53105	0.0139351	down	hypothetical protein Csa_1G423190 [Cucumis sativus]
CsaV3_1G031710	2.14121	1.09843	0.0125533	up	PREDICTED: WD repeat-containing protein 75 isoform X2 [Cucumis sativus]
CsaV3_1G031820	2.1711	1.11842	0.0202921	up	PREDICTED: oxysterol-binding protein-related protein 4C [Cucumis sativus]
CsaV3_1G031950	0.360688	-1.47118	0.0418597	down	PREDICTED: uncharacterized protein LOC101213124 [Cucumis sativus]
CsaV3_1G031960	6.95086	2.79719	0.00412084	up	PREDICTED: uncharacterized protein LOC101203895 [Cucumis sativus]
CsaV3_1G032000	4.29536	2.10278	0.000290328	up	probable WRKY transcription factor 11 [Cucumis sativus]
CsaV3_1G032150	0.384103	-1.38043	0.0107214	down	PREDICTED: phospholipase A2-alpha [Cucumis sativus]
CsaV3_1G032180	3.65999	1.87184	0.00159125	up	PREDICTED: sodium transporter HKT1 [Cucumis sativus]
CsaV3_1G032210	7.35856	2.87942	4.68733e-07	up	PREDICTED: uncharacterized protein LOC105435109 [Cucumis sativus]
CsaV3_1G032220	0.253864	-1.97787	0.00301936	down	MuDRA-like transposase [Cucumis sativus]
CsaV3_1G032340	36.5273	5.19091	1.49765e-06	up	PREDICTED: probable 9-cis-epoxycarotenoid dioxygenase NCED5, chloroplastic [Cucumis sativus]
CsaV3_1G032370	41.5376	5.37634	2.63838e-06	up	PREDICTED: protein TIFY 5A-like [Cucumis sativus]
CsaV3_1G032410	0.101662	-3.29815	0.000147559	down	PREDICTED: glucan endo-1,3-beta-glucosidase 14-like [Cucumis sativus]
CsaV3_1G032440	0.282366	-1.82436	0.0417765	down	PREDICTED: uncharacterized protein LOC101202955 [Cucumis sativus]
CsaV3_1G032450	0.114138	-3.13115	0.00885803	down	PREDICTED: uncharacterized protein LOC101223225 [Cucumis sativus]
CsaV3_1G032500	0.450039	-1.15188	0.0424737	down	PREDICTED: probable purine permease 10 [Cucumis sativus]
CsaV3_1G032660	3.67392	1.87732	0.00302959	up	PREDICTED: phospho-N-acetylmuramoyl-pentapeptide-transferase homolog isoform X1 [Cucumis sativus]
CsaV3_1G032800	0.191913	-2.38148	0.000472056	down	PREDICTED: uncharacterized protein LOC101207031 [Cucumis sativus]
CsaV3_1G032850	5.21922	2.38383	0.00324736	up	PREDICTED: exonuclease 1 [Cucumis sativus]
CsaV3_1G032940	19.6392	4.29566	1.44101e-06	up	PREDICTED: serine/threonine-protein kinase HT1 [Cucumis sativus]
CsaV3_1G032970	2.02476	1.01775	0.0245384	up	PREDICTED: probable LRR receptor-like serine/threonine-protein kinase RFK1 [Cucumis sativus]
CsaV3_1G033010	0.471314	-1.08524	0.0320629	down	PREDICTED: BES1/BZR1 homolog protein 4-like [Cucumis sativus]
CsaV3_1G033060	3.26285	1.70613	0.00154373	up	PREDICTED: U-box domain-containing protein 17 [Cucumis sativus]
CsaV3_1G033120	17.8847	4.16065	0.000116441	up	hypothetical protein Csa_1G470240 [Cucumis sativus]
CsaV3_1G033290	4.40404	2.13883	0.000167618	up	PREDICTED: uncharacterized protein LOC101207534 [Cucumis sativus]
CsaV3_1G033300	13.6605	3.77194	0.000576629	up	PREDICTED: uncharacterized protein LOC101205379 [Cucumis sativus]
CsaV3_1G033350	5.0316	2.33102	0.000973467	up	PREDICTED: dof zinc finger protein DOF1.5 [Cucumis sativus]
CsaV3_1G033440	0.367671	-1.44351	0.00633711	down	PREDICTED: protein trichome birefringence-like 37 [Cucumis sativus]
CsaV3_1G033490	8.43328	3.07609	0.00059407	up	hypothetical protein Csa_1G479100 [Cucumis sativus]
CsaV3_1G033520	48.3177	5.59448	1.67857e-06	up	hypothetical protein Csa_1G479620 [Cucumis sativus]
CsaV3_1G033530	35.3145	5.14219	2.84919e-07	up	mitogen-activated protein kinase 3-like [Cucumis sativus]
CsaV3_1G033540	2.26949	1.18237	0.0449186	up	PREDICTED: LOW QUALITY PROTEIN: protein NRT1/ PTR FAMILY 2.7-like [Cucumis sativus]
CsaV3_1G033630	6.42493	2.68368	2.72853e-05	up	PREDICTED: exocyst complex component EXO70A1-like [Cucumis sativus]
CsaV3_1G033680	2.4671	1.30282	0.00631158	up	PREDICTED: protein UPSTREAM OF FLC [Cucumis sativus]
CsaV3_1G033690	3.58702	1.84278	0.0026393	up	PREDICTED: transcription factor MYB59-like [Cucumis sativus]
CsaV3_1G033710	33.2719	5.05623	1.63329e-07	up	PREDICTED: uncharacterized protein LOC101222515 [Cucumis sativus]
CsaV3_1G033870	4.53357	2.18065	5.39986e-05	up	PREDICTED: phenolic glucoside malonyltransferase 2-like [Cucumis sativus]
CsaV3_1G033910	0.211407	-2.24191	0.00331703	down	PREDICTED: 3-ketoacyl-CoA synthase 12-like [Cucumis sativus]
CsaV3_1G033980	10.4899	3.39093	0.000119167	up	PREDICTED: uncharacterized protein LOC101219035 [Cucumis sativus]
CsaV3_1G034010	0.313145	-1.6751	0.00316784	down	PREDICTED: osmotin-like protein [Cucumis sativus]
CsaV3_1G034070	2.20304	1.1395	0.0132928	up	PREDICTED: dof zinc finger protein DOF3.6 [Cucumis sativus]
CsaV3_1G034110	7.10794	2.82943	3.86171e-05	up	PREDICTED: fasciclin-like arabinogalactan protein 4 [Cucumis sativus]
CsaV3_1G034420	3.35119	1.74467	0.00315338	up	PREDICTED: scarecrow-like protein 34 [Cucumis sativus]
CsaV3_1G034430	0.49343	-1.01908	0.0358049	down	PREDICTED: uncharacterized protein LOC101206098 isoform X2 [Cucumis sativus]
CsaV3_1G034440	2.60597	1.38182	0.0287234	up	hypothetical protein Csa_1G523630 [Cucumis sativus]
CsaV3_1G034470	0.428141	-1.22384	0.0492156	down	PREDICTED: abscisic acid 8'-hydroxylase 2 isoform X1 [Cucumis sativus]
CsaV3_1G034500	6.87301	2.78094	0.000473272	up	PREDICTED: transcription factor PCL1-like [Cucumis sativus]
CsaV3_1G034580	2.29225	1.19676	0.0175856	up	PREDICTED: probable protein phosphatase 2C 24 [Cucumis sativus]
CsaV3_1G034640	2.90217	1.53713	0.00947671	up	PREDICTED: uncharacterized protein LOC101214739 isoform X1 [Cucumis sativus]
CsaV3_1G035680	2.50405	1.32427	0.00637365	up	PREDICTED: probable protein phosphatase 2C 24 [Cucumis sativus]
CsaV3_1G035720	6.6374	2.73062	0.000392957	up	PREDICTED: uncharacterized protein LOC101213402 [Cucumis sativus]
CsaV3_1G035740	3.17207	1.66542	0.00621609	up	PREDICTED: uncharacterized protein LOC101214739 isoform X1 [Cucumis sativus]
CsaV3_1G035800	0.425315	-1.2334	0.0276095	down	PREDICTED: UDP-glucose iridoid glucosyltransferase-like [Cucumis sativus]
CsaV3_1G035810	0.233447	-2.09883	0.00187648	down	PREDICTED: 17.5 kDa class I heat shock protein-like [Cucumis sativus]
CsaV3_1G035820	0.124406	-3.00687	0.000172356	down	PREDICTED: 18.5 kDa class I heat shock protein-like [Cucumis sativus]
CsaV3_1G035830	0.147069	-2.76544	1.55677e-06	down	PREDICTED: 17.3 kDa class I heat shock protein-like [Cucumis sativus]
CsaV3_1G035880	0.475986	-1.07101	0.00710941	down	PREDICTED: neutral ceramidase-like [Cucumis sativus]
CsaV3_1G035970	4.893	2.29072	0.000279659	up	hypothetical protein Csa_1G528510 [Cucumis sativus]
CsaV3_1G036060	171.113	7.41881	2.59877e-06	up	PREDICTED: cytochrome P450 86A1 [Cucumis sativus]
CsaV3_1G036120	10.6965	3.41906	0.00735694	up	PREDICTED: 60S acidic ribosomal protein P0-like [Cucumis sativus]
CsaV3_1G036140	2.63826	1.39959	0.0404462	up	PREDICTED: uncharacterized protein LOC101203772 [Cucumis sativus]
CsaV3_1G036210	0.417356	-1.26065	0.044064	down	PREDICTED: phosphoinositide phospholipase C 2-like [Cucumis sativus]
CsaV3_1G036220	0.432989	-1.2076	0.0202861	down	PREDICTED: putative serine/threonine-protein kinase-like protein CCR3 [Cucumis sativus]
CsaV3_1G036240	0.320242	-1.64277	0.0126531	down	PREDICTED: uncharacterized protein LOC101223236 [Cucumis sativus]
CsaV3_1G036250	0.460529	-1.11864	0.0123294	down	PREDICTED: omega-3 fatty acid desaturase, endoplasmic reticulum [Cucumis sativus]
CsaV3_1G036320	3.66919	1.87546	0.0013968	up	PREDICTED: protein PMR5-like [Cucumis sativus]
CsaV3_1G036330	7.87857	2.97793	2.52354e-05	up	PREDICTED: probable protein phosphatase 2C 25 [Cucumis sativus]
CsaV3_1G036490	2.70489	1.43557	0.00259018	up	PREDICTED: exocyst complex component EXO70B1 [Cucumis sativus]
CsaV3_1G036520	2.25123	1.17072	0.0319675	up	PREDICTED: cation/H(+) antiporter 24 [Cucumis sativus]
CsaV3_1G036540	0.40635	-1.29921	0.000535563	down	PREDICTED: malonyl-CoA-acyl carrier protein transacylase, mitochondrial [Cucumis sativus]
CsaV3_1G036580	45.7244	5.51489	8.21435e-07	up	hypothetical protein Csa_1G533540 [Cucumis sativus]
CsaV3_1G036590	3.00101	1.58545	0.00500543	up	PREDICTED: gamma-interferon-inducible lysosomal thiol reductase-like [Cucumis sativus]
CsaV3_1G036610	2.04814	1.03432	0.0286771	up	PREDICTED: cinnamoyl-CoA reductase 1 [Cucumis sativus]
CsaV3_1G036650	9506.94	13.2148	4.65834e-06	up	PREDICTED: EPIDERMAL PATTERNING FACTOR-like protein 6 [Cucumis sativus]
CsaV3_1G036660	2.48381	1.31255	0.0349555	up	hypothetical protein Csa_1G533620 [Cucumis sativus]
CsaV3_1G036750	5.10996	2.35331	0.0491974	up	PREDICTED: pentatricopeptide repeat-containing protein At1g11290-like [Cucumis sativus]
CsaV3_1G036780	4.76945	2.25382	0.00208573	up	PREDICTED: endochitinase PR4-like [Cucumis sativus]
CsaV3_1G036800	5.13945	2.36162	0.00139167	up	hypothetical protein Csa_1G534770 [Cucumis sativus]
CsaV3_1G036840	0.363272	-1.46088	0.0134926	down	PREDICTED: uncharacterized protein LOC101217326 [Cucumis sativus]
CsaV3_1G036890	2.52486	1.3362	0.00580809	up	PREDICTED: auxin response factor 6-like [Cucumis sativus]
CsaV3_1G036900	111.244	6.79759	4.97398e-08	up	PREDICTED: phospholipase A1-Igamma1, chloroplastic [Cucumis sativus]
CsaV3_1G036980	3.17852	1.66836	0.00855287	up	PREDICTED: protein kinase PINOID [Cucumis sativus]
CsaV3_1G037050	5.00292	2.32277	0.0376515	up	PREDICTED: cannabidiolic acid synthase-like [Cucumis sativus]
CsaV3_1G037070	20.7196	4.37292	0.00774987	up	PREDICTED: reticuline oxidase-like protein [Cucumis sativus]
CsaV3_1G037510	9.43393	3.23786	3.03631e-05	up	PREDICTED: cannabidiolic acid synthase-like [Cucumis sativus]
CsaV3_1G037550	0.270315	-1.88728	0.00343578	down	PREDICTED: patellin-4 [Cucumis sativus]
CsaV3_1G037670	0.264085	-1.92092	4.27312e-05	down	PREDICTED: uncharacterized protein PHLOEM PROTEIN 2-LIKE A4-like [Cucumis sativus]
CsaV3_1G037700	0.494153	-1.01697	0.0424912	down	PREDICTED: protein LIGHT-DEPENDENT SHORT HYPOCOTYLS 4-like [Cucumis sativus]
CsaV3_1G037740	0.243705	-2.03679	0.00330839	down	hypothetical protein Csa_1G554550 [Cucumis sativus]
CsaV3_1G038130	0.463076	-1.11068	0.033916	down	PREDICTED: uncharacterized aarF domain-containing protein kinase At1g79600, chloroplastic [Cucumis sativus]
CsaV3_1G038380	65.0912	6.02439	6.17467e-07	up	PREDICTED: uncharacterized protein LOC101205246 isoform X2 [Cucumis sativus]
CsaV3_1G038390	192.561	7.58918	1.3796e-09	up	PREDICTED: uncharacterized protein LOC105436210 isoform X2 [Cucumis sativus]
CsaV3_1G038400	76.8551	6.26407	9.19298e-08	up	PREDICTED: uncharacterized protein LOC105436212 isoform X2 [Cucumis sativus]
CsaV3_1G038430	10531.8	13.3625	2.27919e-06	up	hypothetical protein Csa_1G568520 [Cucumis sativus]
CsaV3_1G038470	2.68613	1.42553	0.025855	up	PREDICTED: kinesin-4-like isoform X1 [Cucumis sativus]
CsaV3_1G038570	0.468492	-1.0939	0.0308821	down	PREDICTED: uncharacterized protein LOC105436267 isoform X2 [Cucumis sativus]
CsaV3_1G038600	2.64324	1.40231	0.00601312	up	PREDICTED: uncharacterized protein LOC101207151 [Cucumis sativus]
CsaV3_1G038650	2.02533	1.01816	0.0406375	up	PREDICTED: putative invertase inhibitor [Cucumis sativus]
CsaV3_1G038700	0.262044	-1.93212	0.00653404	down	PREDICTED: bidirectional sugar transporter SWEET16-like [Cucumis sativus]
CsaV3_1G038730	16.4212	4.03749	4.58858e-07	up	PREDICTED: translationally-controlled tumor protein homolog [Cucumis sativus]
CsaV3_1G038780	4.30716	2.10674	0.000733863	up	PREDICTED: uncharacterized protein LOC101204590 [Cucumis sativus]
CsaV3_1G038880	29.9769	4.90578	6.29251e-07	up	PREDICTED: U1 small nuclear ribonucleoprotein C-like isoform X1 [Cucumis sativus]
CsaV3_1G038990	0.135426	-2.88442	0.000309132	down	PREDICTED: uncharacterized GPI-anchored protein At5g19250-like [Cucumis sativus]
CsaV3_1G039000	7.0019	2.80775	0.0025061	up	PREDICTED: glucose and ribitol dehydrogenase homolog 1 [Cucumis sativus]
CsaV3_1G039040	6.00512	2.58619	0.00038911	up	hypothetical protein Csa_1G570130 [Cucumis sativus]
CsaV3_1G039050	6.46428	2.69249	1.2922e-05	up	PREDICTED: root phototropism protein 3-like isoform X1 [Cucumis sativus]
CsaV3_1G039090	3.7566	1.90943	0.00466515	up	PREDICTED: probable serine/threonine-protein kinase clkA [Cucumis sativus]
CsaV3_1G039140	2.33748	1.22496	0.0239195	up	hypothetical protein Csa_1G570230 [Cucumis sativus]
CsaV3_1G039310	2.1412	1.09842	0.00852842	up	PREDICTED: NAC transcription factor 25-like [Cucumis sativus]
CsaV3_1G039330	0.328538	-1.60587	0.0211934	down	PREDICTED: histidine-containing phosphotransfer protein 1-like [Cucumis sativus]
CsaV3_1G039350	2.21586	1.14786	0.0405033	up	PREDICTED: uncharacterized protein LOC101212769 [Cucumis sativus]
CsaV3_1G039520	2.28559	1.19257	0.0283798	up	PREDICTED: sodium/hydrogen exchanger 2 [Cucumis sativus]
CsaV3_1G039650	0.418123	-1.258	0.00850964	down	PREDICTED: cytochrome P450 CYP72A219-like [Cucumis sativus]
CsaV3_1G039670	2.30614	1.20548	0.00398142	up	PREDICTED: protein MON2 homolog isoform X2 [Cucumis sativus]
CsaV3_1G039740	2.59156	1.37382	0.022359	up	PREDICTED: NADP-dependent malic enzyme [Cucumis sativus]
CsaV3_1G039760	2.31973	1.21396	0.0104263	up	PREDICTED: putative ABC transporter B family member 8 [Cucumis sativus]
CsaV3_1G039780	2.77412	1.47203	0.00131649	up	PREDICTED: uncharacterized protein LOC101220411 [Cucumis sativus]
CsaV3_1G039810	5.1851	2.37437	0.000136218	up	PREDICTED: mitochondrial import inner membrane translocase subunit TIM17-2-like [Cucumis sativus]
CsaV3_1G039820	2.31392	1.21034	0.0116954	up	hypothetical protein Csa_1G574950 [Cucumis sativus]
CsaV3_1G039830	5.08504	2.34626	0.000175172	up	PREDICTED: hexokinase-1-like [Cucumis sativus]
CsaV3_1G039840	6.67953	2.73975	0.000195789	up	PREDICTED: receptor-like protein kinase 5 [Cucumis sativus]
CsaV3_1G039850	3.25651	1.70333	0.0287898	up	PREDICTED: MATE efflux family protein 5 [Cucumis sativus]
CsaV3_1G039870	0.168517	-2.56903	0.00029648	down	PREDICTED: protein IQ-DOMAIN 14-like [Cucumis sativus]
CsaV3_1G039880	0.302265	-1.72612	0.00637453	down	PREDICTED: probable pectinesterase 53 [Cucumis sativus]
CsaV3_1G039900	0.402848	-1.31169	0.00279149	down	hypothetical protein Csa_1G575040 [Cucumis sativus]
CsaV3_1G040000	9.6915	3.27672	9.29462e-05	up	PREDICTED: inositol oxygenase 2 [Cucumis sativus]
CsaV3_1G040160	2.85571	1.51385	0.0198478	up	hypothetical protein Csa_1G580250 [Cucumis sativus]
CsaV3_1G040180	6.8383	2.77364	0.03272	up	PREDICTED: peroxidase P7 [Cucumis sativus]
CsaV3_1G040240	2.48248	1.31178	0.0314174	up	PREDICTED: inorganic pyrophosphatase 3 [Cucumis sativus]
CsaV3_1G040250	3.012	1.59072	0.0050367	up	PREDICTED: graves disease carrier protein homolog isoform X1 [Cucumis sativus]
CsaV3_1G040410	2.38463	1.25376	0.00522938	up	PREDICTED: beta-galactosidase-like [Cucumis sativus]
CsaV3_1G040580	111.366	6.79917	4.23709e-08	up	PREDICTED: putative transcription factor bHLH041 isoform X2 [Cucumis sativus]
CsaV3_1G040600	55.8499	5.80348	7.15152e-08	up	PREDICTED: uncharacterized protein LOC101207749 [Cucumis sativus]
CsaV3_1G040660	5.80189	2.53652	0.0145006	up	PREDICTED: putative nuclease HARBI1 [Cucumis sativus]
CsaV3_1G040670	2.14829	1.10319	0.026784	up	PREDICTED: serine/threonine-protein kinase tricorner isoform X1 [Cucumis sativus]
CsaV3_1G040740	0.317702	-1.65425	0.00884658	down	PREDICTED: uncharacterized membrane protein C776.05 isoform X1 [Cucumis sativus]
CsaV3_1G040760	2.65985	1.41134	0.00984551	up	PREDICTED: beta-galactosidase-like [Cucumis melo]
CsaV3_1G040780	2.63251	1.39644	0.00563214	up	PREDICTED: RING-H2 finger protein ATL39-like [Cucumis sativus]
CsaV3_1G040800	5.87416	2.55438	0.0349584	up	hypothetical protein Csa_1G595830 [Cucumis sativus]
CsaV3_1G040990	2.89531	1.53372	0.00638049	up	PREDICTED: uncharacterized protein LOC101209944 [Cucumis sativus]
CsaV3_1G041070	2.9668	1.56891	0.00851708	up	PREDICTED: thiol protease aleurain-like [Cucumis sativus]
CsaV3_1G041090	8.68275	3.11815	5.79438e-05	up	PREDICTED: serine/threonine-protein kinase At5g01020 [Cucumis sativus]
CsaV3_1G041110	0.350429	-1.51281	0.0147204	down	PREDICTED: subtilisin-like protease SBT1.7 [Cucumis sativus]
CsaV3_1G041310	6.78937	2.76328	0.0373773	up	PREDICTED: ethylene-responsive transcription factor ERF017 [Cucumis sativus]
CsaV3_1G041470	2.2123	1.14555	0.0259863	up	PREDICTED: vacuolar protein sorting-associated protein 27 [Cucumis sativus]
CsaV3_1G041590	19.4813	4.28402	4.10959e-06	up	PREDICTED: uncharacterized protein LOC101212397 [Cucumis sativus]
CsaV3_1G041610	0.366112	-1.44964	0.045345	down	hypothetical protein Csa_1G599480 [Cucumis sativus]
CsaV3_1G041760	0.321131	-1.63876	0.0283812	down	PREDICTED: inactive protein RESTRICTED TEV MOVEMENT 2-like [Cucumis sativus]
CsaV3_1G041820	0.367751	-1.4432	0.00502391	down	PREDICTED: uncharacterized protein LOC101222244 [Cucumis sativus]
CsaV3_1G042120	3.50203	1.80819	0.0133102	up	PREDICTED: protein YLS9-like [Cucumis sativus]
CsaV3_1G042210	7.46243	2.89964	9.83493e-06	up	PREDICTED: L-ascorbate oxidase [Cucumis sativus]
CsaV3_1G042310	6.08763	2.60588	0.000183601	up	PREDICTED: putative E3 ubiquitin-protein ligase LIN [Cucumis sativus]
CsaV3_1G042380	0.498413	-1.00459	0.0435555	down	PREDICTED: uncharacterized protein LOC101217852 [Cucumis sativus]
CsaV3_1G042450	4.74958	2.2478	0.000108615	up	PREDICTED: uncharacterized protein LOC101218566 [Cucumis sativus]
CsaV3_1G042560	39.7111	5.31147	4.77356e-09	up	PREDICTED: beta-glucosidase 24-like [Cucumis sativus]
CsaV3_1G042850	2.05605	1.03987	0.0215966	up	PREDICTED: calcium-dependent protein kinase 8 [Cucumis sativus]
CsaV3_1G043020	2.94569	1.5586	0.00133713	up	PREDICTED: glucan endo-1,3-beta-glucosidase-like [Cucumis sativus]
CsaV3_1G043030	3.92726	1.97352	0.000403348	up	PREDICTED: glucan endo-1,3-beta-glucosidase-like [Cucumis sativus]
CsaV3_1G043050	5.42117	2.4386	2.21992e-09	up	PREDICTED: gamma-tubulin complex component 4 homolog [Cucumis sativus]
CsaV3_1G043170	0.467386	-1.09731	0.0140929	down	PREDICTED: serine--glyoxylate aminotransferase [Cucumis sativus]
CsaV3_1G043180	2.6218	1.39056	0.0316727	up	PREDICTED: F-box protein At4g18380-like [Cucumis sativus]
CsaV3_1G043320	6.85488	2.77713	0.004101	up	PREDICTED: uncharacterized protein LOC101216872 [Cucumis sativus]
CsaV3_1G043420	0.279148	-1.8409	0.00401151	down	hypothetical protein Csa_1G629040 [Cucumis sativus]
CsaV3_1G043710	0.459766	-1.12103	0.0293794	down	PREDICTED: chlorophyll a-b binding protein 8, chloroplastic [Cucumis sativus]
CsaV3_1G043840	3.5209	1.81595	0.013989	up	PREDICTED: E3 ubiquitin-protein ligase PUB23-like [Cucumis sativus]
CsaV3_1G043960	2.61754	1.38821	0.00232268	up	hypothetical protein Csa_1G639510 [Cucumis sativus]
CsaV3_1G044020	0.421331	-1.24698	0.00829212	down	PREDICTED: dnaJ protein homolog [Cucumis sativus]
CsaV3_1G044210	2.12632	1.08836	0.00898255	up	FT-like protein [Cucumis sativus]
CsaV3_1G044330	2.63331	1.39688	0.00471479	up	PREDICTED: uncharacterized protein LOC101204937 isoform X1 [Cucumis sativus]
CsaV3_1G044550	21.4771	4.42473	6.85084e-07	up	PREDICTED: probable tyrosine-protein phosphatase At1g05000 [Cucumis sativus]
CsaV3_1G044700	3.14665	1.65382	0.00142204	up	PREDICTED: septum-promoting GTP-binding protein 1 [Cucumis sativus]
CsaV3_1G044910	5.25626	2.39404	3.49283e-05	up	PREDICTED: 1-phosphatidylinositol-3-phosphate 5-kinase FAB1B-like isoform X1 [Cucumis sativus]
CsaV3_1G045430	10.6545	3.41339	1.1056e-05	up	PREDICTED: phosphoenolpyruvate carboxylase kinase 1 [Cucumis melo]
CsaV3_1G045620	5.00485	2.32333	0.000675862	up	mitochondrial import inner membrane translocase subunit TIM23-2-like [Cucurbita maxima]
CsaV3_1G045640	0.250542	-1.99688	0.00231332	down	PREDICTED: trihelix transcription factor GTL2 [Cucumis sativus]
CsaV3_1G045670	3.07746	1.62174	0.000328558	up	PREDICTED: probable serine/threonine-protein kinase WNK9 [Cucumis sativus]
CsaV3_1G045800	5.76324	2.52688	0.000840341	up	PREDICTED: bark storage protein A [Cucumis sativus]
CsaV3_1G045880	0.399903	-1.32228	0.0345422	down	PREDICTED: uncharacterized protein LOC101203162 [Cucumis sativus]
CsaV3_1G045910	3.07873	1.62234	0.00276238	up	PREDICTED: vacuolar protein 8 [Cucumis sativus]
CsaV3_1G046020	0.191352	-2.3857	0.00238032	down	PREDICTED: uncharacterized protein LOC105434529 [Cucumis sativus]
CsaV3_1G046090	0.448019	-1.15837	0.0253474	down	PREDICTED: subtilisin-like protease SBT2.4 [Cucumis sativus]
CsaV3_1G046320	5.03958	2.3333	0.000335036	up	PREDICTED: glutathione S-transferase omega-like 2 [Cucumis sativus]
CsaV3_1G046380	4.64232	2.21485	0.00448816	up	LOW QUALITY PROTEIN: ATP-dependent helicase NAM7-like [Momordica charantia]
CsaV3_1G046530	5.74835	2.52315	0.000358258	up	PREDICTED: BOI-related E3 ubiquitin-protein ligase 1-like [Cucumis sativus]
CsaV3_1G046600	5.77175	2.52901	0.000224207	up	PREDICTED: protein PHLOEM PROTEIN 2-LIKE A9 [Cucumis sativus]
CsaV3_1G046610	2.93653	1.55411	0.00439338	up	PREDICTED: protein PHLOEM PROTEIN 2-LIKE A9-like [Cucumis sativus]
CsaV3_1G046650	0.398585	-1.32704	0.00572137	down	PREDICTED: putative E3 ubiquitin-protein ligase LIN-2 [Cucumis sativus]
CsaV3_2G001140	2.51558	1.33089	0.00296145	up	PREDICTED: serine/threonine-protein kinase At5g01020 [Cucumis sativus]
CsaV3_2G001160	2.07191	1.05096	0.0195464	up	PREDICTED: uncharacterized protein At1g04910 [Cucumis sativus]
CsaV3_2G001180	3.53376	1.8212	0.025252	up	PREDICTED: growth-regulating factor 5 isoform X1 [Cucumis sativus]
CsaV3_2G001250	3.72489	1.8972	0.0132798	up	PREDICTED: thermospermine synthase ACAULIS5-like [Cucumis sativus]
CsaV3_2G001350	2.23813	1.1623	0.00921787	up	PREDICTED: mitogen-activated protein kinase kinase 2-like [Cucumis sativus]
CsaV3_2G001360	3.08438	1.62498	0.00760573	up	PREDICTED: U-box domain-containing protein 34 isoform X1 [Cucumis sativus]
CsaV3_2G001440	9589.27	13.2272	2.65792e-08	up	PREDICTED: putative transcription factor bHLH041 isoform X2 [Cucumis melo]
CsaV3_2G001510	0.464288	-1.10691	0.0140398	down	PREDICTED: venom phosphodiesterase 2-like [Cucumis sativus]
CsaV3_2G001530	0.443189	-1.17401	0.017812	down	PREDICTED: tetraspanin-2 [Cucumis sativus]
CsaV3_2G001800	7.76239	2.9565	0.00278488	up	PREDICTED: mitogen-activated protein kinase kinase 6 [Cucumis sativus]
CsaV3_2G001810	7.58997	2.92409	9.52129e-05	up	PREDICTED: mitogen-activated protein kinase kinase 6 [Cucumis melo]
CsaV3_2G001820	43.928	5.45707	0.000114245	up	PREDICTED: uncharacterized protein LOC101219805 [Cucumis sativus]
CsaV3_2G001930	2.1877	1.12941	0.0181019	up	PREDICTED: tRNA A64-2'-O-ribosylphosphate transferase isoform X1 [Cucumis sativus]
CsaV3_2G001980	3.71224	1.89229	8.7709e-05	up	PREDICTED: uncharacterized protein LOC101210555 [Cucumis sativus]
CsaV3_2G002160	2.95748	1.56437	0.00235706	up	PREDICTED: protein tesmin/TSO1-like CXC 5 isoform X2 [Cucumis sativus]
CsaV3_2G002300	12.7638	3.67399	2.65214e-06	up	hypothetical protein Csa_2G004710 [Cucumis sativus]
CsaV3_2G002380	0.432078	-1.21064	0.0422332	down	PREDICTED: probable serine incorporator isoform X1 [Cucumis sativus]
CsaV3_2G002450	19.785	4.30634	1.05048e-06	up	hypothetical protein Csa_2G005340 [Cucumis sativus]
CsaV3_2G002660	18.2324	4.18843	4.18691e-05	up	PREDICTED: cytochrome P450 734A1 [Cucumis sativus]
CsaV3_2G002700	2.49748	1.32047	0.0243394	up	PREDICTED: zinc finger CCCH domain-containing protein 39-like [Cucumis sativus]
CsaV3_2G002890	14.7058	3.87832	4.5438e-08	up	PREDICTED: SPX domain-containing protein 1 [Cucumis sativus]
CsaV3_2G002930	2.72787	1.44778	0.00341532	up	PREDICTED: EIN3-binding F-box protein 1 [Cucumis sativus]
CsaV3_2G003020	3.57187	1.83668	0.00485286	up	PREDICTED: blue copper protein-like [Cucumis sativus]
CsaV3_2G003030	2.79011	1.48032	0.0106497	up	PREDICTED: uncharacterized protein LOC101205660 [Cucumis sativus]
CsaV3_2G003130	2.94516	1.55834	0.00424115	up	PREDICTED: calmodulin-like protein 3 [Cucumis sativus]
CsaV3_2G003180	0.462304	-1.11309	0.0110557	down	PREDICTED: zinc finger BED domain-containing protein DAYSLEEPER-like [Cucumis sativus]
CsaV3_2G003280	3.56159	1.83252	0.000157219	up	PREDICTED: monogalactosyldiacylglycerol synthase 2, chloroplastic [Cucumis sativus]
CsaV3_2G003350	2.1202	1.0842	0.0190942	up	PREDICTED: triphosphate tunel metalloenzyme 3 [Cucumis sativus]
CsaV3_2G003380	3.14154	1.65147	0.00133647	up	PREDICTED: NEDD8 ultimate buster 1 [Cucumis sativus]
CsaV3_2G003460	2.04362	1.03113	0.040878	up	PREDICTED: adenylate kinase 5, chloroplastic [Cucumis sativus]
CsaV3_2G003610	2.61741	1.38814	0.0109439	up	PREDICTED: uncharacterized protein LOC101209187 [Cucumis sativus]
CsaV3_2G003650	0.386566	-1.37121	0.0140128	down	PREDICTED: NADP-dependent glyceraldehyde-3-phosphate dehydrogenase isoform X1 [Cucumis sativus]
CsaV3_2G003670	4.20244	2.07123	0.000442412	up	PREDICTED: CBL-interacting serine/threonine-protein kinase 6 [Cucumis sativus]
CsaV3_2G003850	4.28136	2.09807	0.00898543	up	PREDICTED: myosin-11 isoform X2 [Cucumis sativus]
CsaV3_2G003860	24.9838	4.64292	7.47589e-05	up	hypothetical protein Csa_2G010150 [Cucumis sativus]
CsaV3_2G003870	45.009	5.49214	0.000830858	up	hypothetical protein Csa_2G010160 [Cucumis sativus]
CsaV3_2G003900	6.26145	2.6465	1.10176e-05	up	PREDICTED: myosin-binding protein 1 [Cucumis sativus]
CsaV3_2G003910	2.41652	1.27293	0.0279899	up	PREDICTED: ankyrin repeat-containing protein At3g12360-like [Cucumis sativus]
CsaV3_2G003970	2.03841	1.02744	0.0398694	up	PREDICTED: histone H1-like [Cucumis sativus]
CsaV3_2G004090	74.5656	6.22044	0.00084714	up	PREDICTED: pathogenesis-related protein PR-4 [Cucumis sativus]
CsaV3_2G004130	3.60459	1.84983	1.77111e-05	up	PREDICTED: auxin-responsive protein IAA4 [Cucumis sativus]
CsaV3_2G004160	19.4293	4.28016	2.74695e-06	up	PREDICTED: light-inducible protein CPRF2-like [Cucumis sativus]
CsaV3_2G004180	3.40075	1.76585	0.000235578	up	PREDICTED: uncharacterized protein LOC101222315 [Cucumis sativus]
CsaV3_2G004210	0.432842	-1.20809	0.0436518	down	PREDICTED: protein ECERIFERUM 26-like [Cucumis sativus]
CsaV3_2G004400	17.8035	4.15409	3.66977e-09	up	PREDICTED: probable disease resistance protein At5g66900 [Cucumis sativus]
CsaV3_2G004450	2.28166	1.19008	0.00280242	up	PREDICTED: probable serine/threonine-protein kinase At1g54610 [Cucumis sativus]
CsaV3_2G004730	0.0945905	-3.40216	0.0114647	down	PREDICTED: isomultiflorenol synthase-like [Cucumis sativus]
CsaV3_2G004830	4.25313	2.08853	0.000102725	up	PREDICTED: receptor-like cytosolic serine/threonine-protein kinase RBK2 [Cucumis sativus]
CsaV3_2G004850	5.99667	2.58416	0.000694167	up	hypothetical protein Csa_2G020860 [Cucumis sativus]
CsaV3_2G004860	5.25768	2.39443	0.0048336	up	MRGH5 [Cucumis melo subsp. melo]
CsaV3_2G004870	9.74906	3.28526	2.94531e-05	up	hypothetical protein Csa_2G020870 [Cucumis sativus]
CsaV3_2G004950	2.69586	1.43075	0.00347898	up	hypothetical protein Csa_2G020950 [Cucumis sativus]
CsaV3_2G005010	66.2008	6.04878	1.41732e-05	up	PREDICTED: endogenous alpha-amylase/subtilisin inhibitor-like [Cucumis sativus]
CsaV3_2G005020	76.027	6.24844	5.76814e-06	up	PREDICTED: miraculin-like [Cucumis sativus]
CsaV3_2G005030	5.42026	2.43836	0.00157552	up	PREDICTED: TMV resistance protein N-like isoform X1 [Cucumis sativus]
CsaV3_2G005040	8.40392	3.07106	0.016025	up	hypothetical protein Csa_2G021510 [Cucumis sativus]
CsaV3_2G005080	3.74242	1.90397	0.000874384	up	PREDICTED: E3 ubiquitin-protein ligase ATL6 [Cucumis sativus]
CsaV3_2G005210	2.87577	1.52395	0.0320876	up	PREDICTED: TMV resistance protein N-like isoform X1 [Cucumis sativus]
CsaV3_2G005220	2.47577	1.30788	0.00628938	up	PREDICTED: cyclin-P3-1 [Cucumis sativus]
CsaV3_2G005250	0.0349882	-4.83699	0.000589974	down	PREDICTED: microtubule-binding protein TANGLED [Cucumis sativus]
CsaV3_2G005260	0.129892	-2.94461	0.000761354	down	PREDICTED: kinesin-3 [Cucumis sativus]
CsaV3_2G005350	2.25598	1.17375	0.0135272	up	PREDICTED: probable linoleate 9S-lipoxygenase 5 isoform X2 [Cucumis sativus]
CsaV3_2G006480	2.3678	1.24354	0.0278968	up	PREDICTED: uncharacterized protein LOC105434555 [Cucumis sativus]
CsaV3_2G006560	2.41832	1.274	0.033626	up	PREDICTED: actin cytoskeleton-regulatory complex protein PAN1-like [Cucumis sativus]
CsaV3_2G006570	4.27922	2.09735	0.00315466	up	hypothetical protein Csa_2G030590 [Cucumis sativus]
CsaV3_2G006620	3.99635	1.99868	0.00323322	up	PREDICTED: cell cycle checkpoint control protein RAD9A [Cucumis sativus]
CsaV3_2G006660	16.7757	4.0683	0.00920439	up	PREDICTED: bidirectional sugar transporter SWEET16-like [Cucumis sativus]
CsaV3_2G006760	18.4855	4.20832	3.17403e-06	up	PREDICTED: F-box protein PP2-B15-like [Cucumis sativus]
CsaV3_2G006770	39.311	5.29686	2.03186e-06	up	PREDICTED: F-box protein PP2-B13-like [Cucumis sativus]
CsaV3_2G006790	7.9081	2.98333	2.74679e-09	up	PREDICTED: phospholipase D p2 [Cucumis sativus]
CsaV3_2G006870	6.52781	2.7066	1.48705e-05	up	PREDICTED: dnaJ homolog subfamily B member 8 [Cucumis sativus]
CsaV3_2G006880	15.2938	3.93488	2.94279e-06	up	hypothetical protein Csa_2G033340 [Cucumis sativus]
CsaV3_2G006890	14.4943	3.85742	8.28277e-07	up	PREDICTED: uncharacterized protein LOC101207106 isoform X1 [Cucumis sativus]
CsaV3_2G006980	0.322046	-1.63466	7.73978e-05	down	PREDICTED: universal stress protein A-like protein isoform X1 [Cucumis sativus]
CsaV3_2G007000	2.81237	1.49179	0.0249151	up	PREDICTED: pyrophosphate-energized vacuolar membrane proton pump 1 [Cucumis sativus]
CsaV3_2G007460	2.26596	1.18012	0.0126816	up	PREDICTED: ubiquitin carboxyl-terminal hydrolase 23 [Cucumis sativus]
CsaV3_2G007480	0.483919	-1.04716	0.049578	down	PREDICTED: probable purine permease 5 [Cucumis sativus]
CsaV3_2G007580	14.2664	3.83455	2.52513e-06	up	PREDICTED: uncharacterized protein LOC101215299 isoform X2 [Cucumis sativus]
CsaV3_2G007590	2.19175	1.13209	0.0212931	up	PREDICTED: UPF0057 membrane protein At4g30660-like [Cucumis sativus]
CsaV3_2G007720	0.278655	-1.84345	0.0346658	down	PREDICTED: uncharacterized protein LOC101214084 [Cucumis sativus]
CsaV3_2G007810	3.24016	1.69607	0.00635174	up	PREDICTED: UDP-glucuronate 4-epimerase 1 [Cucumis sativus]
CsaV3_2G007860	0.237507	-2.07396	0.00960966	down	PREDICTED: WAT1-related protein At4g30420 [Cucumis sativus]
CsaV3_2G007890	4.46471	2.15857	0.00230009	up	PREDICTED: uncharacterized protein LOC101216909 [Cucumis sativus]
CsaV3_2G007900	2.01294	1.00931	0.0177649	up	PREDICTED: probable E3 ubiquitin-protein ligase XBOS32 [Cucumis sativus]
CsaV3_2G007910	0.35272	-1.5034	0.0480462	down	PREDICTED: RING-H2 finger protein ATL13 [Cucumis sativus]
CsaV3_2G007940	4.56005	2.18905	0.0187763	up	PREDICTED: 4-coumarate--CoA ligase 1-like [Cucumis sativus]
CsaV3_2G008130	0.0570162	-4.13248	1.41308e-09	down	PREDICTED: (R)-mandelonitrile lyase 1-like [Cucumis melo]
CsaV3_2G008160	2.96274	1.56693	0.0121701	up	PREDICTED: (R)-mandelonitrile lyase 3-like isoform X2 [Cucumis sativus]
CsaV3_2G008170	78.038	6.28611	1.15613e-06	up	hypothetical protein Csa_2G055050 [Cucumis sativus]
CsaV3_2G008190	0.484378	-1.04579	0.0256044	down	PREDICTED: (R)-mandelonitrile lyase 1-like [Cucumis sativus]
CsaV3_2G008260	3.28447	1.71566	0.000418795	up	PREDICTED: diacylglycerol kinase 7 [Cucumis sativus]
CsaV3_2G008310	3.02708	1.59793	0.00242091	up	PREDICTED: uncharacterized protein LOC101218254 [Cucumis sativus]
CsaV3_2G008530	3.01935	1.59424	0.0145385	up	PREDICTED: uncharacterized protein At4g30180 [Cucumis sativus]
CsaV3_2G008600	3.48462	1.801	0.0108396	up	PREDICTED: pentatricopeptide repeat-containing protein At2g34400 [Cucumis sativus]
CsaV3_2G008820	0.3509	-1.51087	0.0145494	down	PREDICTED: uncharacterized protein LOC101222907 [Cucumis sativus]
CsaV3_2G009030	6.52323	2.70559	1.06102e-05	up	PREDICTED: auxin response factor 19-like [Cucumis sativus]
CsaV3_2G009070	35.3061	5.14185	4.37573e-06	up	PREDICTED: cytochrome P450 CYP73A100-like [Cucumis sativus]
CsaV3_2G009170	0.316733	-1.65866	0.000286593	down	PREDICTED: heat shock 70 kDa protein [Cucumis sativus]
CsaV3_2G009220	26.8806	4.74849	1.12161e-06	up	PREDICTED: protein BONZAI 3 [Cucumis sativus]
CsaV3_2G009240	0.322221	-1.63388	0.00603795	down	PREDICTED: chloroplast envelope membrane protein isoform X1 [Cucumis sativus]
CsaV3_2G009260	4.86738	2.28315	0.000202298	up	ethylene receptor ETR1-2 [Cucumis sativus]
CsaV3_2G009270	2.24615	1.16746	0.0245682	up	PREDICTED: glycine--tRNA ligase 1, mitochondrial [Cucumis sativus]
CsaV3_2G009610	7.64913	2.9353	2.4264e-07	up	PREDICTED: putative auxin efflux carrier component 8 [Cucumis sativus]
CsaV3_2G009630	5.95198	2.57337	0.00019019	up	PREDICTED: ABC transporter B family member 4-like [Cucumis sativus]
CsaV3_2G009640	65.2234	6.02732	0.000368065	up	hypothetical protein Csa_2G074200 [Cucumis sativus]
CsaV3_2G009780	11.6914	3.54737	7.08335e-08	up	PREDICTED: TMV resistance protein N-like isoform X2 [Cucumis sativus]
CsaV3_2G009890	25.9492	4.69762	2.58679e-08	up	PREDICTED: disease resistance protein At4g27190-like [Cucumis sativus]
CsaV3_2G010060	0.297992	-1.74665	0.00236579	down	PREDICTED: ammonium transporter 1 member 2 [Cucumis sativus]
CsaV3_2G010090	0.49528	-1.01368	0.0239707	down	hypothetical protein Csa_2G079660 [Cucumis sativus]
CsaV3_2G010120	0.412954	-1.27595	0.0170768	down	hypothetical protein Csa_2G080170 [Cucumis sativus]
CsaV3_2G010260	2.13702	1.0956	0.0186873	up	PREDICTED: acyl-[acyl-carrier-protein] desaturase, chloroplastic-like [Cucumis sativus]
CsaV3_2G010270	0.279746	-1.83781	0.0390742	down	PREDICTED: uncharacterized protein LOC101217347 [Cucumis sativus]
CsaV3_2G010280	0.444137	-1.17092	0.00297761	down	hypothetical protein Csa_2G083770 [Cucumis sativus]
CsaV3_2G010400	2.14152	1.09863	0.0119123	up	Interferon-induced GTP-binding protein mx [Cucumis sativus]
CsaV3_2G010410	5.42369	2.43928	0.000442535	up	sugar transport protein 10-like [Cucumis sativus]
CsaV3_2G010420	3.39802	1.7647	0.000328727	up	PREDICTED: F-box protein PP2-B10 [Cucumis sativus]
CsaV3_2G010540	2.76882	1.46927	0.00797272	up	PREDICTED: probable protein phosphatase 2C 33 [Cucumis sativus]
CsaV3_2G010850	21.973	4.45766	4.82502e-08	up	PREDICTED: uncharacterized protein LOC101223025 [Cucumis sativus]
CsaV3_2G010880	3.71989	1.89526	0.000486421	up	PREDICTED: putative phospholipid-transporting ATPase 9 [Cucumis sativus]
CsaV3_2G011270	2.33822	1.22541	0.0145417	up	PREDICTED: poly(ADP-ribose) glycohydrolase 1-like isoform X1 [Cucumis sativus]
CsaV3_2G011320	28.5201	4.83391	2.64598e-07	up	hypothetical protein Csa_2G123610 [Cucumis sativus]
CsaV3_2G011390	0.408722	-1.29081	0.0255562	down	PREDICTED: uncharacterized aarF domain-containing protein kinase At1g79600, chloroplastic [Cucumis sativus]
CsaV3_2G011460	4.51325	2.17417	0.000217806	up	PREDICTED: cyclin-dependent kinase inhibitor 5-like [Cucumis sativus]
CsaV3_2G011510	2.72197	1.44465	0.0219908	up	PREDICTED: receptor like protein kinase S.2 [Cucumis sativus]
CsaV3_2G011520	0.486171	-1.04047	0.046536	down	PREDICTED: high mobility group B protein 15 isoform X1 [Cucumis sativus]
CsaV3_2G011540	0.312072	-1.68005	0.0131458	down	PREDICTED: ethylene-responsive transcription factor ERF062 [Cucumis sativus]
CsaV3_2G011570	0.424027	-1.23777	0.0310271	down	PREDICTED: PLASMODESMATA CALLOSE-BINDING PROTEIN 3 [Cucumis sativus]
CsaV3_2G011770	0.307161	-1.70293	0.0124883	down	PREDICTED: protein ECERIFERUM 26-like [Cucumis sativus]
CsaV3_2G011790	2.54244	1.34621	0.00170167	up	PREDICTED: small subunit processome component 20 homolog [Cucumis sativus]
CsaV3_2G012160	2.04622	1.03296	0.0358937	up	PREDICTED: ammonium transporter 1 member 1 [Cucumis sativus]
CsaV3_2G012320	2.15119	1.10514	0.0147974	up	PREDICTED: DEAD-box ATP-dependent RNA helicase 13 [Cucumis sativus]
CsaV3_2G012410	7.33075	2.87396	0.000522637	up	PREDICTED: uncharacterized protein LOC101215059 [Cucumis sativus]
CsaV3_2G012440	2.33569	1.22385	0.00559572	up	PREDICTED: oxidation resistance protein 1-like isoform X1 [Cucumis sativus]
CsaV3_2G012450	5.56771	2.47708	0.000916113	up	PREDICTED: uncharacterized protein LOC101214336 isoform X2 [Cucumis sativus]
CsaV3_2G012580	2.60376	1.38059	0.00860654	up	PREDICTED: protein NRT1/ PTR FAMILY 5.2 [Cucumis sativus]
CsaV3_2G012630	7.10587	2.82901	3.99632e-05	up	PREDICTED: peroxisomal membrane protein PMP22 [Cucumis sativus]
CsaV3_2G012660	29.5779	4.88645	0.00286627	up	PREDICTED: putative protein phosphatase 2C-like protein 44 [Cucumis sativus]
CsaV3_2G012670	2.15349	1.10668	0.0082446	up	PREDICTED: uncharacterized protein LOC101205835 isoform X2 [Cucumis sativus]
CsaV3_2G012700	2.07073	1.05014	0.0259456	up	PREDICTED: casein kinase I-like isoform X1 [Cucumis sativus]
CsaV3_2G012740	11.3505	3.50468	8.3509e-06	up	PREDICTED: 11S globulin subunit beta-like [Cucumis sativus]
CsaV3_2G012750	5.79642	2.53516	3.84656e-05	up	PREDICTED: putative E3 ubiquitin-protein ligase XBAT34 [Cucumis sativus]
CsaV3_2G012780	51.7428	5.69329	0.000117009	up	PREDICTED: myb-related protein Myb4-like [Cucumis sativus]
CsaV3_2G012790	5.52622	2.46629	0.0201559	up	PREDICTED: probable inorganic phosphate transporter 1-3 [Cucumis sativus]
CsaV3_2G012870	16.5851	4.05182	7.07958e-05	up	PREDICTED: ethylene-responsive transcription factor 1B-like [Cucumis sativus]
CsaV3_2G012900	5.30797	2.40816	0.003201	up	hypothetical protein Csa_2G179220 [Cucumis sativus]
CsaV3_2G013030	0.360782	-1.4708	0.0108286	down	PREDICTED: uncharacterized protein LOC101217539 isoform X1 [Cucumis sativus]
CsaV3_2G013060	118600	16.8557	1.55308e-08	up	hypothetical protein Csa_2G193320 [Cucumis sativus]
CsaV3_2G013080	0.108868	-3.19935	0.00015074	down	PREDICTED: uncharacterized protein LOC101217310 [Cucumis sativus]
CsaV3_2G013090	0.228266	-2.13121	0.0350124	down	PREDICTED: uncharacterized protein LOC101217067 [Cucumis sativus]
CsaV3_2G013160	0.0925061	-3.43431	0.0273792	down	PREDICTED: uncharacterized protein LOC101222989 [Cucumis sativus]
CsaV3_2G013170	0.0265889	-5.23303	9.75464e-05	down	PREDICTED: uncharacterized protein LOC101203350 [Cucumis sativus]
CsaV3_2G013180	0.172794	-2.53287	0.00227899	down	PREDICTED: uncharacterized protein LOC101203597 [Cucumis sativus]
CsaV3_2G013230	6.09705	2.60811	4.21698e-05	up	PREDICTED: auxin-induced protein 22B-like [Cucumis sativus]
CsaV3_2G013250	4.1169	2.04156	3.38443e-05	up	PREDICTED: CBL-interacting serine/threonine-protein kinase 7 [Cucumis sativus]
CsaV3_2G013320	0.485914	-1.04123	0.00805097	down	PREDICTED: plastidial pyruvate kinase 1, chloroplastic [Cucumis sativus]
CsaV3_2G013480	0.117477	-3.08955	0.0495774	down	PREDICTED: protein IQ-DOMAIN 14-like [Cucumis sativus]
CsaV3_2G013550	0.299519	-1.73928	0.00768528	down	PREDICTED: CRC domain-containing protein TSO1 [Cucumis sativus]
CsaV3_2G013590	0.494519	-1.0159	0.0157239	down	hypothetical protein Csa_2G223710 [Cucumis sativus]
CsaV3_2G013750	4.2954	2.10279	2.52995e-05	up	PREDICTED: uncharacterized protein LOC101219977 [Cucumis sativus]
CsaV3_2G013760	3.3991	1.76515	0.0194275	up	hypothetical protein Csa_2G225350 [Cucumis sativus]
CsaV3_2G013770	0.450806	-1.14942	0.039332	down	PREDICTED: histone H2A variant 1 [Cucumis sativus]
CsaV3_2G013780	2.83761	1.50468	0.0139918	up	PREDICTED: beta-carotene isomerase D27, chloroplastic [Cucumis sativus]
CsaV3_2G014030	0.380144	-1.39538	0.000292698	down	PREDICTED: putative gamma-glutamylcyclotransferase At3g02910 [Cucumis sativus]
CsaV3_2G014080	3.06513	1.61595	0.00546422	up	PREDICTED: probable carboxylesterase 13 [Cucumis sativus]
CsaV3_2G014090	0.345087	-1.53497	0.00208853	down	PREDICTED: 2-hydroxyisoflavanone dehydratase-like [Cucumis sativus]
CsaV3_2G014120	16.1899	4.01702	6.35924e-06	up	PREDICTED: uncharacterized protein LOC101210068 [Cucumis sativus]
CsaV3_2G014220	4.51413	2.17445	0.000704771	up	PREDICTED: phragmoplast orienting kinesin 2 [Cucumis sativus]
CsaV3_2G014240	3.60586	1.85034	0.00471327	up	PREDICTED: uncharacterized protein LOC101222441 [Cucumis sativus]
CsaV3_2G014330	3.99577	1.99847	0.00106608	up	PREDICTED: extra-large guanine nucleotide-binding protein 1-like isoform X2 [Cucumis sativus]
CsaV3_2G014380	0.399242	-1.32467	0.0252136	down	PREDICTED: probable NAD(P)H dehydrogenase (quinone) FQR1-like 1 [Cucumis sativus]
CsaV3_2G014490	0.156143	-2.67906	3.21122e-08	down	PREDICTED: plastid division protein PDV2 [Cucumis sativus]
CsaV3_2G014680	3.70863	1.89089	0.000427823	up	PREDICTED: probable LRR receptor-like serine/threonine-protein kinase At2g16250 [Cucumis sativus]
CsaV3_2G014690	7.42623	2.89263	2.77486e-06	up	hypothetical protein Csa_2G247040 [Cucumis sativus]
CsaV3_2G014700	3.06499	1.61588	0.0346417	up	hypothetical protein Csa_2G247050 [Cucumis sativus]
CsaV3_2G014760	2.48642	1.31407	0.0101005	up	PREDICTED: uncharacterized protein LOC101210790 [Cucumis sativus]
CsaV3_2G014820	14.2064	3.82846	6.52438e-07	up	PREDICTED: isoflavone reductase-like protein [Cucumis sativus]
CsaV3_2G014830	5.54363	2.47083	0.000328239	up	PREDICTED: isoflavone reductase-like protein [Cucumis sativus]
CsaV3_2G014890	2.80503	1.48801	0.00162854	up	hypothetical protein Csa_2G248670 [Cucumis sativus]
CsaV3_2G014980	3.5841	1.84161	0.00150732	up	PREDICTED: ocs element-binding factor 1-like [Cucumis sativus]
CsaV3_2G015030	91.2147	6.51119	1.08549e-12	up	PREDICTED: embryogenic cell protein 40 [Cucumis sativus]
CsaV3_2G015250	5.40579	2.4345	0.000123519	up	PREDICTED: GATA transcription factor 5-like [Cucumis sativus]
CsaV3_2G015280	0.424441	-1.23636	0.0349092	down	PREDICTED: fructose-bisphosphate aldolase 1, chloroplastic [Cucumis sativus]
CsaV3_2G015310	2.12771	1.0893	0.0171703	up	hypothetical protein Csa_2G252050 [Cucumis sativus]
CsaV3_2G015340	0.321039	-1.63918	0.000195977	down	PREDICTED: amidophosphoribosyltransferase, chloroplastic [Cucumis sativus]
CsaV3_2G015540	13.3397	3.73766	7.02393e-06	up	hypothetical protein Csa_2G258760 [Cucumis sativus]
CsaV3_2G015560	2.77722	1.47364	0.0137062	up	auxin-responsive protein SAUR21-like [Cucurbita moschata]
CsaV3_2G015590	2.8431	1.50746	0.0129181	up	hypothetical protein Csa_2G258810 [Cucumis sativus]
CsaV3_2G015660	3.30901	1.7264	0.00111281	up	PREDICTED: uncharacterized protein LOC101208263 [Cucumis sativus]
CsaV3_2G015680	2.73732	1.45277	0.00720674	up	hypothetical protein Csa_2G263890 [Cucumis sativus]
CsaV3_2G015730	0.327819	-1.60903	0.00132349	down	PREDICTED: proline-rich protein 4 isoform X2 [Cucumis sativus]
CsaV3_2G015780	0.331097	-1.59468	0.0361908	down	PREDICTED: LOW QUALITY PROTEIN: uncharacterized protein LOC101204870 [Cucumis sativus]
CsaV3_2G015830	0.431151	-1.21373	0.0186774	down	PREDICTED: dirigent protein 23 [Cucumis sativus]
CsaV3_2G015840	0.412922	-1.27606	0.0247682	down	PREDICTED: PI-PLC X-box domain-containing protein DDB_G0293730-like [Cucumis sativus]
CsaV3_2G015860	3.458	1.78994	0.00110381	up	PREDICTED: uncharacterized protein LOC101216019 [Cucumis sativus]
CsaV3_2G015890	0.155639	-2.68372	0.000584701	down	PREDICTED: thaumatin-like protein 1b [Cucumis sativus]
CsaV3_2G015900	0.458594	-1.12471	0.00837296	down	PREDICTED: probable endo-1,4-beta-xylanase C [Cucumis sativus]
CsaV3_2G015910	9.22188	3.20506	8.91297e-05	up	PREDICTED: protein NUCLEAR FUSION DEFECTIVE 4 [Cucumis sativus]
CsaV3_2G016000	4.43987	2.15052	0.000176026	up	PREDICTED: uncharacterized protein LOC101218079 [Cucumis sativus]
CsaV3_2G016320	11.8278	3.56411	0.000636642	up	hypothetical protein Csa_2G271490 [Cucumis sativus]
CsaV3_2G016340	4.30607	2.10637	0.0111875	up	hypothetical protein Csa_1G613530 [Cucumis sativus]
CsaV3_2G016410	4.58647	2.19738	0.000194107	up	PREDICTED: filament-like plant protein 7 [Cucumis sativus]
CsaV3_2G016500	2.89202	1.53208	0.00192233	up	PREDICTED: DNA polymerase alpha catalytic subunit [Cucumis sativus]
CsaV3_2G016560	0.303367	-1.72086	0.00463579	down	PREDICTED: glucan endo-1,3-beta-glucosidase 12 [Cucumis sativus]
CsaV3_2G016860	4.2196	2.07711	0.000351586	up	PREDICTED: B3 domain-containing protein Os01g0234100-like isoform X1 [Cucumis sativus]
CsaV3_2G016870	5.42773	2.44035	0.0052292	up	PREDICTED: uncharacterized protein LOC101205218 [Cucumis sativus]
CsaV3_2G016930	4.54635	2.18471	0.000143444	up	PREDICTED: serine/threonine-protein kinase SRK2I isoform X2 [Cucumis sativus]
CsaV3_2G017450	0.363991	-1.45803	0.0145147	down	PREDICTED: calcium uniporter protein 2, mitochondrial-like isoform X1 [Cucumis sativus]
CsaV3_2G017480	0.273643	-1.86963	0.0227562	down	PREDICTED: LOB domain-containing protein 36-like [Cucumis sativus]
CsaV3_2G017620	5.11821	2.35564	6.08483e-05	up	PREDICTED: UPF0496 protein At2g18630-like [Cucumis sativus]
CsaV3_2G017660	7.56574	2.91948	2.55067e-06	up	PREDICTED: shikimate kinase, chloroplastic [Cucumis sativus]
CsaV3_2G017700	4.30825	2.1071	0.000407309	up	PREDICTED: uncharacterized GTP-binding protein At5g64813 [Cucumis sativus]
CsaV3_2G017710	3.12827	1.64537	0.0287199	up	hypothetical protein Csa_2G297170 [Cucumis sativus]
CsaV3_2G017720	21.0335	4.39462	8.73699e-07	up	PREDICTED: probable WRKY transcription factor 51 [Cucumis sativus]
CsaV3_2G017730	2.06822	1.04839	0.0126034	up	PREDICTED: ras-related protein Rab7 [Cucumis sativus]
CsaV3_2G017760	0.151283	-2.72468	0.000104457	down	PREDICTED: probable WRKY transcription factor 13 [Cucumis sativus]
CsaV3_2G018000	2.42591	1.27853	0.0312197	up	hypothetical protein Csa_2G299940 [Cucumis sativus]
CsaV3_2G018020	7.49161	2.90528	0.00178763	up	PREDICTED: probable mannitol dehydrogenase [Cucumis sativus]
CsaV3_2G018180	0.344119	-1.53902	0.0193414	down	PREDICTED: probable pectinesterase/pectinesterase inhibitor 51 [Cucumis sativus]
CsaV3_2G018190	3.68151	1.8803	0.00443158	up	PREDICTED: probable pectinesterase/pectinesterase inhibitor 51 [Cucumis sativus]
CsaV3_2G018270	4.74752	2.24717	7.32276e-05	up	PREDICTED: uncharacterized protein LOC105434623 [Cucumis sativus]
CsaV3_2G018300	4.60556	2.20338	0.000658711	up	PREDICTED: LOW QUALITY PROTEIN: callose synthase 5-like [Cucumis sativus]
CsaV3_2G019460	2.44723	1.29115	0.00291792	up
CsaV3_2G019540	0.177739	-2.49217	0.0161787	down	PREDICTED: MLO-like protein 13 [Cucumis sativus]
CsaV3_2G019550	3.79915	1.92568	5.39125e-05	up	PREDICTED: probable receptor-like serine/threonine-protein kinase At5g57670 [Cucumis sativus]
CsaV3_2G019740	42.9925	5.42601	1.72187e-07	up	PREDICTED: NAC domain-containing protein 2 [Cucumis sativus]
CsaV3_2G019780	3.34368	1.74144	0.000353075	up	PREDICTED: probable LRR receptor-like serine/threonine-protein kinase At5g63710 isoform X1 [Cucumis melo]
CsaV3_2G019810	0.163977	-2.60844	5.03114e-06	down	hypothetical protein Csa_2G340400 [Cucumis sativus]
CsaV3_2G020820	8.83824	3.14376	0.00066987	up	hypothetical protein Csa_3G512980 [Cucumis sativus]
CsaV3_2G020830	10.9585	3.45398	0.00281357	up	hypothetical protein Csa_3G512980 [Cucumis sativus]
CsaV3_2G020890	0.396223	-1.33562	0.00316931	down	hypothetical protein Csa_2G324450 [Cucumis sativus]
CsaV3_2G021080	2.00026	1.00019	0.0297491	up	hypothetical protein Csa_2G325960 [Cucumis sativus]
CsaV3_2G021090	3.65556	1.87009	0.0217489	up	PREDICTED: uncharacterized protein LOC101208506 [Cucumis sativus]
CsaV3_2G021110	0.41736	-1.26063	0.00513851	down	PREDICTED: uncharacterized protein ycf45 [Cucumis sativus]
CsaV3_2G021120	0.27961	-1.83851	9.08423e-05	down	hypothetical protein Csa_2G324450 [Cucumis sativus]
CsaV3_2G024230	0.455577	-1.13423	0.0120124	down	PREDICTED: uncharacterized protein LOC101215119 [Cucumis sativus]
CsaV3_2G024280	3.17402	1.66631	0.0027129	up	PREDICTED: uncharacterized protein LOC101215840 [Cucumis sativus]
CsaV3_2G024290	2.74852	1.45865	0.00130331	up	PREDICTED: prostaglandin E synthase 2-like [Cucumis sativus]
CsaV3_2G024440	0.340387	-1.55475	0.000466347	down	PREDICTED: thioredoxin-like protein CDSP32, chloroplastic [Cucumis sativus]
CsaV3_2G024450	0.401379	-1.31696	0.0303302	down	PREDICTED: hippocampus abundant transcript 1 protein isoform X2 [Cucumis sativus]
CsaV3_2G024520	6.94865	2.79673	1.49696e-08	up	hypothetical protein Csa_2G348180 [Cucumis sativus]
CsaV3_2G024530	9.96064	3.31624	2.18897e-09	up	PREDICTED: ganglioside-induced differentiation-associated-protein 2 [Cucumis sativus]
CsaV3_2G024670	0.494648	-1.01553	0.00368729	down	putative mitochondrial protein [Dendrobium catenatum]
CsaV3_2G024690	0.15366	-2.70219	0.00229706	down	hypothetical protein Csa_2G348810 [Cucumis sativus]
CsaV3_2G024820	3.90676	1.96597	0.000245296	up	PREDICTED: cysteine-rich receptor-like protein kinase 2 isoform X1 [Cucumis sativus]
CsaV3_2G024850	0.381248	-1.3912	0.0154616	down	PREDICTED: uncharacterized protein LOC101208399 [Cucumis sativus]
CsaV3_2G024940	4.61233	2.2055	0.000452353	up	PREDICTED: uncharacterized protein LOC101207008 [Cucumis sativus]
CsaV3_2G025000	2.99194	1.58108	0.00590796	up	PREDICTED: sufE-like protein 2, chloroplastic [Cucumis sativus]
CsaV3_2G025020	3.28307	1.71504	0.014585	up	PREDICTED: coilin isoform X1 [Cucumis sativus]
CsaV3_2G025030	0.159022	-2.6527	1.65719e-05	down	PREDICTED: uncharacterized protein LOC101208559 [Cucumis sativus]
CsaV3_2G025060	0.235459	-2.08645	0.00272837	down	PREDICTED: protein terminal ear1 [Cucumis sativus]
CsaV3_2G025110	0.369982	-1.43447	0.0120616	down	PREDICTED: dentin sialophosphoprotein-like [Cucumis sativus]
CsaV3_2G025130	0.480667	-1.05689	0.011309	down	PREDICTED: very-long-chain 3-oxoacyl-CoA reductase 1 [Cucumis sativus]
CsaV3_2G025170	0.44897	-1.15531	0.0353633	down	PREDICTED: two-component response regulator ARR11 [Cucumis sativus]
CsaV3_2G025200	4.07935	2.02834	0.0088353	up	PREDICTED: vinorine synthase-like [Cucumis sativus]
CsaV3_2G025210	10420.9	13.3472	1.1409e-06	up	PREDICTED: vinorine synthase-like [Cucumis sativus]
CsaV3_2G025270	2.14712	1.1024	0.0401999	up	PREDICTED: F-box protein SKIP14-like [Cucumis sativus]
CsaV3_2G025340	4.77187	2.25456	0.000329202	up	PREDICTED: uncharacterized protein At3g61260 [Cucumis sativus]
CsaV3_2G025430	39.9183	5.31898	6.92058e-07	up	PREDICTED: uncharacterized protein LOC101220122 [Cucumis sativus]
CsaV3_2G025440	3.66255	1.87285	9.82498e-05	up	PREDICTED: F-box protein At1g67340-like [Cucumis sativus]
CsaV3_2G025490	0.400541	-1.31998	0.00234789	down	PREDICTED: uncharacterized protein LOC101218931 [Cucumis sativus]
CsaV3_2G025510	0.29438	-1.76425	0.000962616	down	PREDICTED: heat stress transcription factor A-2 [Cucumis sativus]
CsaV3_2G025570	0.301512	-1.72971	0.000728162	down	PREDICTED: glycine dehydrogenase (decarboxylating), mitochondrial [Cucumis sativus]
CsaV3_2G025670	11.312	3.49978	1.08703e-06	up	PREDICTED: ferrochelatase-2, chloroplastic [Cucumis sativus]
CsaV3_2G025680	2.12983	1.09074	0.0143996	up	PREDICTED: PITH domain-containing protein 1 [Cucumis sativus]
CsaV3_2G025730	7.74347	2.95298	8.94675e-05	up	hypothetical protein Csa_2G351860 [Cucumis sativus]
CsaV3_2G025750	2.94173	1.55667	0.00544223	up	PREDICTED: protein EARLY FLOWERING 3 [Cucumis sativus]
CsaV3_2G025770	2.25163	1.17097	0.017119	up	PREDICTED: exonuclease 3'-5' domain-containing protein 1 isoform X1 [Cucumis sativus]
CsaV3_2G025800	4.5154	2.17485	0.00250058	up	hypothetical protein Csa_2G352420 [Cucumis sativus]
CsaV3_2G025820	3.43053	1.77843	0.0171243	up	PREDICTED: branched-chain-amino-acid aminotransferase 2, chloroplastic-like [Cucumis sativus]
CsaV3_2G025930	8.54697	3.09541	7.70269e-06	up	PREDICTED: growth-regulating factor 1-like isoform X2 [Cucumis sativus]
CsaV3_2G026030	3.06058	1.61381	0.0236716	up	PREDICTED: uncharacterized protein DDB_G0286299-like [Cucumis sativus]
CsaV3_2G026070	4.18607	2.0656	0.0004028	up	PREDICTED: F-box protein At3g12350 [Cucumis sativus]
CsaV3_2G026170	8.45158	3.07922	1.60595e-06	up	PREDICTED: U-box domain-containing protein 4-like [Cucumis sativus]
CsaV3_2G026210	34.3527	5.10235	2.86324e-07	up	PREDICTED: zinc finger protein ZAT10-like [Cucumis sativus]
CsaV3_2G026330	11.9862	3.58331	0.000133605	up	PREDICTED: putative receptor-like protein kinase At3g47110 [Cucumis sativus]
CsaV3_2G026370	0.44566	-1.16598	0.0191335	down	hypothetical protein Csa_2G354990 [Cucumis sativus]
CsaV3_2G026540	2.92952	1.55066	0.011052	up	PREDICTED: transcription factor SPATULA-like [Cucumis sativus]
CsaV3_2G026650	7.48025	2.90309	0.000769629	up	PREDICTED: glutamate receptor 2.5-like [Cucumis sativus]
CsaV3_2G026660	25.7265	4.68519	0.00527244	up	hypothetical protein Csa_2G357250 [Cucumis sativus]
CsaV3_2G027860	5.72413	2.51706	8.0652e-05	up	hypothetical protein Csa_2G357860 [Cucumis sativus]
CsaV3_2G027870	9.34272	3.22384	3.0417e-08	up	hypothetical protein Csa_2G358860 [Cucumis sativus]
CsaV3_2G027880	8.2908	3.05151	0.000254916	up	hypothetical protein Csa_2G358870 [Cucumis sativus]
CsaV3_2G027910	6.24333	2.64232	0.000155811	up	hypothetical protein Csa_2G359890 [Cucumis sativus]
CsaV3_2G027960	5.14841	2.36413	8.85694e-06	up	hypothetical protein Csa_2G359940 [Cucumis sativus]
CsaV3_2G027980	3.65768	1.87093	1.60094e-05	up	PREDICTED: phosphatidate phosphatase PAH2-like [Cucumis sativus]
CsaV3_2G027990	2.56393	1.35836	0.045937	up	hypothetical protein Csa_2G359970 [Cucumis sativus]
CsaV3_2G028170	13.2634	3.72938	0.0121653	up	PREDICTED: transcription factor MYB44-like [Cucumis sativus]
CsaV3_2G028250	52.1148	5.70362	1.56305e-07	up	PREDICTED: protein NRT1/ PTR FAMILY 4.5-like [Cucumis sativus]
[truncated: 2,513 more rows]

## Sheet: Table S7
Supplementary Table 7 Regulation of 91 common genes across the three comparative groups.
[truncated: 92 more rows]

[truncated: 1 more sheets: Table S8]
